# Supplementary material for: Regulatory T cells infiltrate the tumor-induced tertiary lymphoïd structures and are associated with poor clinical outcome in NSCLC
Source: Commun Biol. 2022 Dec 24;5:1416. doi: 10.1038/s42003-022-04356-y (PMC9789959; doi:10.1038/s42003-022-04356-y)
Supplement: Supplementary file 4 — Supplementary Data 1 [file 42003_2022_4356_MOESM4_ESM.xlsx]

## Sheet: Feuil1
Category	Gene name	Accession number
Housekeeping controls
	ACTB	NM_001101.2
	EEF1G	NM_001404.4
	GAPDH	NM_002046.3
	OAZ1	NM_004152.2
	RPL19	NM_000981.3
Cell lineage associated genes
	CD138	NM_002997.4
	CD19	NM_001178098.1
	CD3E	NM_000733.2
	CD4	NM_000616.4
	CD64	NM_000566.3
	CD8A	NM_001768.5
	EpCAM	NM_002354.1
	CD33	NM_001177608.1
Cytotoxicity associated molecules
	CD107a	NM_005561.3
	FAS/CD95 (TNFRSF6)	NM_152876.1
	FASLG	NM_000639.1
	GNLY	NM_012483.2
	GZMA	NM_006144.2
	GZMB	NM_004131.3
	PRF1	NM_005041.3
Co-stimulatory and Co-inhibitory molecules (ICP)
	B7-H4	NM_024626.2
	BTLA	NM_181780.2
	CD27	NM_001242.4
	CD276	NM_001024736.1
	CD28	NM_001243078.1
	CD39	NM_001098175.1
	CD40LG	NM_000074.2
	CD73	NM_002526e2.1
	CD38	NM_001775.2
	CTLA-4-all forms	NM_005214.3
	CTLA-4-membranous	NM_005214.4
	CTLA4-soluble form	NM_001037631.1
	GITR/TNFRSF18	NM_148901.1
	HAVCR2	NM_032782.3
	ICOS	NM_012092.2
	ICOSLG	NM_015259.4
	LAG3	NM_002286.5
	PDCD1	NM_005018.1
	PDCD1LG2	NM_025239.3
	PDL1	NM_014143.2
	RANKL/TNFRSF11	NM_003839.3
	TIG-1	NM_001003891.1
	TIGIT	NM_173799.3
	TNFRSF1B	NM_001066.2
	TNFRSF3	NM_001270987.1
	TNFRSF4	NM_003327.3
	TNFRSF9	NM_001561.4
Co-stimulatory and Co-inhibitory molecules (ICP)
	B7-H4	NM_024626.2
	BTLA	NM_181780.2
	CD27	NM_001242.4
	CD276	NM_001024736.1
	CD28	NM_001243078.1
	CD39	NM_001098175.1
	CD40LG	NM_000074.2
	CD73	NM_002526e2.1
	CD38	NM_001775.2
	CTLA-4-all forms	NM_005214.3
	CTLA-4-membranous	NM_005214.4
	CTLA4-soluble form	NM_001037631.1
	GITR/TNFRSF18	NM_148901.1
	HAVCR2	NM_032782.3
	ICOS	NM_012092.2
	ICOSLG	NM_015259.4
	LAG3	NM_002286.5
	PDCD1	NM_005018.1
	PDCD1LG2	NM_025239.3
	PDL1	NM_014143.2
	RANKL/TNFRSF11	NM_003839.3
	TIG-1	NM_001003891.1
	TIGIT	NM_173799.3
	TNFRSF1B	NM_001066.2
	TNFRSF3	NM_001270987.1
	TNFRSF4	NM_003327.3
	TNFRSF9	NM_001561.4
Co-stimulatory and Co-inhibitory molecules (ICP)
	B7-H4	NM_024626.2
	BTLA	NM_181780.2
	CD27	NM_001242.4
	CD276	NM_001024736.1
	CD28	NM_001243078.1
	CD39	NM_001098175.1
	CD40LG	NM_000074.2
	CD73	NM_002526e2.1
	CD38	NM_001775.2
	CTLA-4-all forms	NM_005214.3
	CTLA-4-membranous	NM_005214.4
	CTLA4-soluble form	NM_001037631.1
	GITR/TNFRSF18	NM_148901.1
	HAVCR2	NM_032782.3
	ICOS	NM_012092.2
	ICOSLG	NM_015259.4
	LAG3	NM_002286.5
	PDCD1	NM_005018.1
	PDCD1LG2	NM_025239.3
	PDL1	NM_014143.2
	RANKL/TNFRSF11	NM_003839.3
	TIG-1	NM_001003891.1
	TIGIT	NM_173799.3
	TNFRSF1B	NM_001066.2
	TNFRSF3	NM_001270987.1
	TNFRSF4	NM_003327.3
	TNFRSF9	NM_001561.4
Co-stimulatory and Co-inhibitory molecules (ICP)
	B7-H4	NM_024626.2
	BTLA	NM_181780.2
	CD27	NM_001242.4
	CD276	NM_001024736.1
	CD28	NM_001243078.1
	CD39	NM_001098175.1
	CD40LG	NM_000074.2
	CD73	NM_002526e2.1
	CD38	NM_001775.2
	CTLA-4-all forms	NM_005214.3
	CTLA-4-membranous	NM_005214.4
	CTLA4-soluble form	NM_001037631.1
	GITR/TNFRSF18	NM_148901.1
	HAVCR2	NM_032782.3
	ICOS	NM_012092.2
	ICOSLG	NM_015259.4
	LAG3	NM_002286.5
	PDCD1	NM_005018.1
	PDCD1LG2	NM_025239.3
	PDL1	NM_014143.2
	RANKL/TNFRSF11	NM_003839.3
	TIG-1	NM_001003891.1
	TIGIT	NM_173799.3
	TNFRSF1B	NM_001066.2
	TNFRSF3	NM_001270987.1
	TNFRSF4	NM_003327.3
	TNFRSF9	NM_001561.4
