# Supplementary material for: Regulatory T cells infiltrate the tumor-induced tertiary lymphoïd structures and are associated with poor clinical outcome in NSCLC
Source: Commun Biol. 2022 Dec 24;5:1416. doi: 10.1038/s42003-022-04356-y (PMC9789959; doi:10.1038/s42003-022-04356-y)
Supplement: Supplementary file 5 — Supplementary Data 2 [file 42003_2022_4356_MOESM5_ESM.xlsx]

## Sheet: raw data
Gene Name	Annotation	Accession #	Probe Name	Class Name	20150430_206392670117_IS27-ARN001_01.RCC	20150430_206392670117_IS27-ARN002_02.RCC	20150430_206392670117_IS27-ARN003_03.RCC	20150430_206392670117_IS27-ARN004_04.RCC	20150430_206392670117_IS27-ARN005_05.RCC	20150430_206392670117_IS27-ARN006_06.RCC	20150430_206392670117_IS27-ARN008_08.RCC	20150430_206392670117_IS27-ARN011_11.RCC	20150430_206392650117_IS27-ARN013_01.RCC	20150430_206392650117_IS27-ARN014_02.RCC	20150430_206392650117_IS27-ARN016_04.RCC	20150430_206392650117_IS27-ARN017_05.RCC	20150430_206392650117_IS27-ARN018_06.RCC	20150430_206392650117_IS27-ARN019_07.RCC	20150430_206392650117_IS27-ARN020_08.RCC	20150430_206392650117_IS27-ARN021_09.RCC	20150430_206392650117_IS27-ARN022_10.RCC	20150430_206392650117_IS27-ARN023_11.RCC	20150430_206392650117_IS27-ARN024_12.RCC	20150430_206392740117_IS27-ARN025_01.RCC	20150430_206392740117_IS27-ARN026_02.RCC	20150430_206392740117_IS27-ARN027_03.RCC	20150430_206392740117_IS27-ARN028_04.RCC	20150619_206082980316_IS27-ARN029_04.RCC	20150619_206082980316_IS27-ARN030_10.RCC	20150430_206392740117_IS27-ARN031_07.RCC	20150430_206392740117_IS27-ARN032_08.RCC	20150430_206392740117_IS27-ARN033_09.RCC	20150430_206392740117_IS27-ARN034_10.RCC	20150430_206392740117_IS27-ARN035_11.RCC	20150430_206392740117_IS27-ARN036_12.RCC	20150430_206392690117_IS27-ARN037_01.RCC	20150430_206392690117_IS27-ARN038_02.RCC	20150619_206082980316_IS27-ARN039_02.RCC	20150430_206392690117_IS27-ARN040_04.RCC	20150430_206392690117_IS27-ARN041_05.RCC	20150430_206392690117_IS27-ARN042_06.RCC	20150430_206392690117_IS27-ARN043_07.RCC	20150430_206392690117_IS27-ARN044_08.RCC	20150430_206392690117_IS27-ARN045_09.RCC	20150430_206392690117_IS27-ARN046_10.RCC	20150430_206392690117_IS27-ARN047_11.RCC	20150619_206082980316_IS27-ARN048_03.RCC	20150505_206392450117_IS27-ARN049_01.RCC	20150505_206392450117_IS27-ARN050_02.RCC
					IS27-ARN001	IS27-ARN002	IS27-ARN003	IS27-ARN004	IS27-ARN005	IS27-ARN006	IS27-ARN008	IS27-ARN011	IS27-ARN013	IS27-ARN014	IS27-ARN016	IS27-ARN017	IS27-ARN018	IS27-ARN019	IS27-ARN020	IS27-ARN021	IS27-ARN022	IS27-ARN023	IS27-ARN024	IS27-ARN025	IS27-ARN026	IS27-ARN027	IS27-ARN028	IS27-ARN029	IS27-ARN030	IS27-ARN031	IS27-ARN032	IS27-ARN033	IS27-ARN034	IS27-ARN035	IS27-ARN036	IS27-ARN037	IS27-ARN038	IS27-ARN039	IS27-ARN040	IS27-ARN041	IS27-ARN042	IS27-ARN043	IS27-ARN044	IS27-ARN045	IS27-ARN046	IS27-ARN047	IS27-ARN048	IS27-ARN049	IS27-ARN050
					P-834_LN_CD62L+ Tregs	P-834_T_CD62L+ Tregs	P-875_NT_CD62L+ Tregs	P-827_T_CD62L+ Tregs	P-860_B_CD62L+ Tregs	P-867_LN_CD62L+ Tregs	P-840_T_CD62L+ Tregs	P-858_NT_CD62L+ Tregs	P-899_NT_CD62L+ Tregs	P-875_B_CD62L+ Tregs	P-854_T_CD62L+ Tregs	P-824_B_CD62L+ Tregs	P-854_NT_CD62L+ Tregs	P-840_LN_CD62L+ Tregs	P-864_LN_CD62L+ Tregs	P-823_T_CD62L+ non Tregs	P-867_LN_CD62L+ non Tregs	P-834_LN_CD62L+ non Tregs	P-837_T_CD62L- non Tregs	P-837_LN_CD62L+ Tregs	P-899_T_CD62L+ Tregs	P-844_B_CD62L+ Tregs	P-832_T_CD62L+ Tregs	P-811_LN_CD62L+ Tregs	P-837_NT_CD62L+ Tregs	P-864_NT_CD62L+ Tregs	P-857_T_CD62L+ Tregs	P-832_B_CD62L+ Tregs	P-852_T_CD62L+ Tregs	P-875_T_CD62L+ Tregs	P-809_T_CD62L+ Tregs	P-899_LN_CD62L+ Tregs	P-837_T_CD62L+ Tregs	P-858_LN_CD62L+ Tregs	P-867_T_CD62L+ Tregs	P-852_B_CD62L+ Tregs	P-842_NT_CD62L+ Tregs	P-864_T_CD62L+ Tregs	P-857_B_CD62L+ Tregs	P-842_T_CD62L+ Tregs	P-809_T_CD62L+ non Tregs	P-852_T_CD62L+ non Tregs	P-837_T_CD62L- non Tregs	P-875_B_CD62L+ non Tregs	P-835_T_CD62L+ non Tregs
AKT2		NM_001626.2	NM_001626.2:1450	Endogenous	2925.34	3507.95	3618.28	3625.32	1821.33	4035.21	6871.29	4094.65	6454.19	4355.24	5711.75	2782.87	4239.88	5558.69	2104.19	5176.03	2772.77	3192.97	2752.35	4088.37	4624.97	4040.63	2483.63	5796.49	8162.92	4641.77	4766.74	4374.52	3313.75	4981.66	4819.30	5257.75	4322.33	4692.80	4136.97	4575.28	4891.97	4163.77	6155.14	4803.52	1608.46	5041.32	4035.54	2022.68	3522.40
B7-H4		NM_024626.2	NM_024626.2:1375	Endogenous	158.83	90.04	76.67	25.97	29.18	34.00	74.49	58.15	37.44	49.30	39.02	45.62	64.53	42.92	32.72	2509.64	48.57	34.33	19.29	33.00	98.59	46.34	51.61	9.90	34.58	66.50	35.79	53.05	50.31	62.28	64.72	48.33	60.29	28.04	94.63	30.71	66.17	70.27	47.74	72.78	177.61	19.06	23.84	17.52	56.71
BCL-2		NM_000657.2	NM_000657.2:5	Endogenous	19094.65	24105.07	15452.37	17134.85	15364.41	34362.46	33633.54	17692.94	47374.38	26089.14	15892.15	31327.53	15925.05	20752.49	43469.89	19101.06	22059.25	28218.11	8369.86	43236.59	27021.04	22685.94	10893.40	25999.94	29953.11	25288.22	15240.72	21990.07	12148.75	19042.13	21967.43	27643.96	20476.88	39584.86	13829.18	21882.85	20354.68	20348.36	27426.48	16118.71	15532.18	13756.42	16705.19	40783.27	23620.80
BCL-6		NM_138931.1	NM_138931.1:505	Endogenous	1260.07	2294.95	460.85	1301.21	765.77	1052.29	1537.40	812.59	1492.43	875.64	642.19	1580.14	1484.67	1138.20	128.33	2645.35	1281.44	3151.44	1612.91	1609.73	1535.75	602.99	776.67	1197.40	1358.73	1127.89	1922.61	2607.87	1229.84	2208.30	1753.48	1761.12	2088.96	853.20	2589.98	4839.04	1486.87	1994.20	808.66	2118.23	1589.38	2854.14	2210.91	315.23	1339.28
BTLA		NM_181780.2	NM_181780.2:305	Endogenous	239.41	860.86	114.45	596.64	136.05	758.98	553.17	78.23	537.77	326.62	161.47	375.60	796.67	66.92	31.87	567.02	1870.73	459.98	1079.05	398.96	566.02	101.11	806.22	534.15	219.50	139.77	86.70	605.73	389.14	918.95	862.27	763.39	464.45	1724.80	501.55	101.34	471.00	651.58	243.53	779.62	1336.60	1048.98	1860.95	639.21	1075.82
CCL17		NM_002987.2	NM_002987.2:229	Endogenous	26.86	96.02	122.85	14.81	24.25	67.20	59.84	11.32	41.93	19.32	14.53	30.29	19.31	1.64	192.06	74.45	198.48	112.19	35.23	45.98	9.29	47.73	81.16	3.97	25.67	77.77	21.13	70.35	24.83	35.30	57.40	47.56	36.68	30.32	64.36	72.64	50.90	27.14	35.50	43.91	106.07	87.13	67.81	29.19	62.69
CCL19		NM_006274.2	NM_006274.2:401	Endogenous	26.86	1.00	2.10	3.66	12.74	11.86	8.55	21.35	12.76	4.33	2.64	18.57	3.16	12.20	31.87	46.81	74.42	49.90	91.00	8.35	10.68	4.75	2.27	3.97	1.16	12.02	7.24	21.33	2.55	7.35	1.46	28.46	9.12	22.71	13.91	20.77	3.54	12.14	19.93	26.59	24.99	24.66	20.28	5.85	10.00
CCL20		NM_004591.1	NM_004591.1:35	Endogenous	427.43	2689.33	114.45	660.40	172.23	6.33	1108.79	387.70	36.32	84.90	62.11	115.04	91.45	308.82	31.87	46.81	20.14	29.14	784.23	119.95	736.24	22.77	313.00	3.97	257.37	126.62	1.07	495.19	231.19	278.13	436.42	137.71	317.49	39.46	293.04	86.99	553.49	557.82	44.40	981.74	293.67	81.52	1311.36	1295.92	209.99
CCL21		NM_002989.2	NM_002989.2:180	Endogenous	26.86	12.36	7.39	1.59	1.23	5.53	8.55	1.67	31.84	15.58	11.73	23.08	18.24	9.32	31.87	2.51	2.58	5.78	7.97	9.64	28.82	1.98	2.27	3.97	16.01	13.90	1.07	4.99	2.55	4.46	1.46	11.66	11.74	5.96	7.19	1.10	17.29	1.88	4.35	5.80	1.59	3.04	8.99	1.00	10.00
CCL22		NM_002990.3	NM_002990.3:797	Endogenous	26.86	317.10	2.10	309.71	1.64	5.53	172.18	1.67	1.12	1.00	1.00	69.06	60.23	1.00	31.87	2.51	7.21	3.18	7.97	1.00	907.87	1.00	135.71	3.97	1.00	23.29	1.00	57.86	327.99	159.61	410.08	19.30	19.62	1.00	47.54	1.10	144.08	74.02	1.11	147.86	9.09	3.84	1.00	2.92	1.20
CCR4		NM_005508.4	NM_005508.4:35	Endogenous	2791.05	8067.17	3108.14	2611.51	570.12	2336.21	7048.36	3193.00	2267.60	1804.09	1386.01	1984.06	3182.59	1453.06	2104.19	773.09	3054.49	3006.10	1469.49	2612.86	4827.28	1929.11	3433.70	3723.33	5187.11	2422.23	735.44	6596.77	4437.24	5310.26	6098.32	3898.67	3039.00	2527.89	2132.61	3047.91	5403.73	2704.89	2700.95	5273.59	1689.54	3099.21	1603.69	589.59	1978.77
CCR5		NM_000579.1	NM_000579.1:2730	Endogenous	400.57	203.57	425.16	311.31	4.52	50.60	782.75	603.49	31.84	71.79	95.00	94.30	151.74	59.24	64.59	64.40	33.06	49.90	75.07	61.55	699.97	218.26	126.62	29.75	39.03	181.09	38.87	533.64	215.90	256.93	685.20	295.85	140.34	37.94	266.14	25.19	519.88	554.07	200.15	464.32	141.05	75.92	112.96	180.97	272.26
CCR7		NM_001838.2	NM_001838.2:1610	Endogenous	696.02	227.47	1386.67	383.04	653.97	4859.80	1055.06	1669.07	2633.31	1068.64	885.00	691.16	1235.96	535.36	733.83	1459.17	3910.00	2930.83	1318.09	2511.64	952.52	2177.97	610.75	3060.07	1940.97	1326.08	529.48	2473.30	738.15	962.32	543.25	2554.87	1272.77	3232.78	736.96	1636.43	1344.80	1172.87	2308.26	736.89	2805.60	3612.57	2458.07	1462.29	5554.64
CCR8		NM_005201.2	NM_005201.2:245	Endogenous	1877.83	9100.90	5503.51	7653.48	251.15	2369.42	14920.97	3099.33	3068.57	7291.44	1642.81	30105.87	7368.70	1517.37	16413.28	381.05	562.91	449.60	1047.18	4665.85	6924.43	1213.02	4447.42	5133.24	3553.27	3131.39	269.52	6491.03	6821.77	6431.94	18502.10	3152.28	5605.67	3459.62	13566.87	607.88	7825.03	3531.84	3105.89	9462.65	320.70	598.89	891.30	93.41	590.81
CD107a		NM_005561.3	NM_005561.3:730	Endogenous	5288.96	8162.77	10814.89	7710.86	2135.37	18208.22	15775.76	7520.57	4804.01	4365.54	10579.09	2003.89	4200.05	8983.72	1180.00	6678.86	10878.16	10782.01	3063.11	4362.19	18360.37	11290.24	3822.37	3731.27	3909.00	10140.35	10560.67	12926.14	3550.68	9137.84	11572.90	10192.91	7130.45	2144.23	4698.59	7051.73	6925.25	7569.08	6979.48	6146.75	3573.49	10264.61	5870.28	7384.37	11001.07
CD127		NM_002185.3	NM_002185.3:201	Endogenous	16489.29	53910.24	16430.67	24577.45	11226.02	77335.30	25009.93	7343.25	27264.85	20034.98	12480.96	29278.20	17245.05	8986.60	4813.04	134748.45	242101.47	180437.53	71254.12	22567.85	17118.55	22985.41	26456.02	37291.15	17487.67	15649.26	15215.26	50529.43	33866.84	29108.31	34577.55	12990.51	10269.25	45303.92	19896.06	67193.95	29540.35	20980.29	33249.10	19908.15	114891.70	93686.66	80847.23	69970.46	98754.80
CD138		NM_002997.4	NM_002997.4:2680	Endogenous	26.86	66.14	26.28	19.60	29.18	39.53	29.31	11.32	13.89	3.40	1.00	14.06	9.62	5.48	64.59	2632.78	100.26	60.28	67.10	5.75	86.03	9.60	340.27	3.97	1.90	18.60	12.64	29.02	63.05	87.33	72.03	13.18	20.93	3.68	44.18	34.02	29.51	47.77	7.69	34.67	333.42	243.30	155.15	5.85	14.79
CD19		NM_001178098.1	NM_001178098.1:814	Endogenous	26.86	6.38	22.08	18.00	19.32	5.53	43.96	23.03	25.10	41.81	27.13	42.91	21.47	12.20	31.87	36.76	7.21	16.16	7.97	33.00	24.64	28.32	26.61	1.95	25.67	22.35	22.67	30.94	24.83	25.66	35.45	35.34	16.99	24.23	24.00	36.22	32.56	14.02	16.59	36.98	9.09	17.45	19.09	2.92	13.59
CD200		NM_005944.5	NM_005944.5:452	Endogenous	534.86	860.86	269.81	874.00	575.05	1234.91	867.00	94.96	1640.51	976.82	319.61	496.42	895.73	320.34	1.00	474.04	966.11	177.08	2616.89	911.56	1541.34	141.31	908.50	399.11	139.29	185.79	797.92	560.55	312.71	653.95	1860.31	2370.75	497.26	2529.41	252.69	475.45	416.00	760.34	130.06	801.57	967.76	834.34	2572.15	370.68	847.09
CD27		NM_001242.4	NM_001242.4:330	Endogenous	5127.81	11054.85	6022.05	11578.01	7493.74	9796.28	14513.11	6913.34	13789.69	14051.08	9992.71	13556.09	8371.09	11131.09	9242.80	1775.82	5388.41	3021.67	7047.16	13890.02	12921.46	10626.14	9186.44	20193.48	13557.55	14582.24	7478.19	8918.98	13481.13	9467.40	11507.05	9937.74	11832.08	16162.11	10459.44	4217.72	10113.42	11803.21	8328.89	12571.81	4687.96	3596.55	9432.20	5624.38	5007.36
CD276		NM_001024736.1	NM_001024736.1:2120	Endogenous	26.86	107.97	66.17	96.11	1.64	5.53	173.40	1.67	1.12	1.00	1.00	47.42	30.08	1.00	31.87	19.17	2.58	2.60	51.16	1.86	286.95	1.00	17.52	3.97	1.00	43.02	1.00	1.00	12.09	93.11	139.35	26.94	6.49	1.00	44.18	1.10	21.87	17.77	1.11	70.47	15.45	95.94	19.09	2.92	1.20
CD28		NM_001243078.1	NM_001243078.1:2065	Endogenous	3704.26	6400.04	4376.15	6810.23	4542.44	4278.71	7961.76	5193.69	10085.48	7213.68	4721.63	13323.48	6383.54	6369.83	10581.29	2620.22	3863.48	5121.37	4529.24	12366.50	5353.32	6280.40	4567.89	9263.68	11011.74	6170.92	5067.58	6504.49	5960.69	6987.96	5698.81	7168.40	8176.28	8372.54	6296.03	6001.12	7447.70	4428.17	7071.81	7667.83	2996.38	4257.27	7655.10	3663.00	4620.55
CD32		NM_001005411.2	NM_001005411.2:11	Endogenous	26.86	12.36	22.08	75.39	1.23	11.86	15.88	24.70	2.67	7.14	9.63	25.78	12.85	22.76	31.87	94.56	2.58	5.78	51.16	29.11	1.40	20.69	85.71	21.81	14.53	66.50	8.79	4.99	9.55	36.26	19.35	13.18	13.06	6.73	20.64	13.05	24.93	21.52	21.04	69.32	2.73	12.65	45.23	2.92	10.00
CD33		NM_001177608.1	NM_001177608.1:730	Endogenous	26.86	96.02	36.78	134.37	58.78	28.47	62.28	59.83	96.90	68.04	34.82	78.07	35.46	20.84	1.00	26.71	27.89	23.95	19.29	55.06	28.82	22.08	35.70	25.78	38.29	66.50	38.10	38.63	42.67	35.30	50.08	44.51	43.24	91.22	17.28	39.53	57.01	23.39	74.44	84.33	13.86	21.46	47.61	2.92	19.58
CD38		NM_001775.2	NM_001775.2:460	Endogenous	696.02	215.52	817.74	810.24	571.76	919.47	779.08	1536.92	1087.46	1279.44	969.67	1416.95	1319.94	552.64	542.62	298.12	451.77	400.28	377.86	1042.63	868.80	182.91	1060.79	2865.47	792.09	811.36	676.04	1146.87	1115.20	1651.32	483.25	2648.07	1078.57	2271.36	1547.45	248.11	904.84	700.33	880.97	786.55	377.93	445.92	714.24	624.61	284.24
CD39		NM_001098175.1	NM_001098175.1:1418	Endogenous	3462.53	9776.12	9735.82	6674.73	277.45	709.17	17975.01	6018.38	2660.23	6604.70	9190.82	7333.25	12321.41	4827.22	3697.63	355.92	25.31	275.70	6648.75	5384.79	30692.10	2933.57	3549.62	2480.22	11841.28	4405.07	767.84	8338.42	17582.73	16489.45	33507.81	13744.54	10267.93	5071.89	2620.25	5262.81	8223.74	6805.88	2693.17	9925.79	3266.65	3730.30	10152.91	531.21	1026.72
CD3E		NM_000733.2	NM_000733.2:75	Endogenous	43912.65	42969.33	38329.08	30668.29	29838.09	49055.69	49182.17	28261.77	43173.21	37382.38	37554.46	37787.50	33077.58	39991.45	37191.73	36843.48	59386.44	36095.24	41126.73	35343.88	32524.13	30376.43	22357.96	46012.74	47170.78	30949.30	36981.66	38775.16	30710.39	28471.35	41540.41	29712.75	30445.70	37535.66	33654.16	35792.46	35689.08	34010.85	42958.65	36054.56	35509.96	24895.75	45544.04	50172.79	41055.86
CD4		NM_000616.4	NM_000616.4:975	Endogenous	11547.18	24391.89	15355.80	24539.19	6441.47	14339.83	31133.89	14830.76	16902.71	16396.11	14450.71	16325.81	18741.63	11335.56	12939.58	16922.21	15566.67	12944.00	16114.86	12810.32	26439.20	10978.98	11934.39	17171.11	14634.40	19336.90	10533.68	15949.05	14719.25	17851.07	25889.35	16457.35	15403.90	16152.97	19956.60	9237.94	19098.97	19347.02	14950.25	23746.10	8239.64	10816.42	18256.52	8131.56	13496.75
CD40LG		NM_000074.2	NM_000074.2:1225	Endogenous	24.54	358.93	513.33	274.64	261.01	2961.58	470.14	1091.95	964.06	404.38	168.47	203.40	369.23	287.70	510.75	3756.13	13080.26	2759.53	5724.45	777.89	494.86	352.05	235.72	89.33	108.10	626.32	129.12	487.50	152.21	193.33	300.32	1951.34	223.01	1389.86	239.24	176.38	225.05	426.56	733.01	337.27	3284.14	3868.05	8758.44	4159.18	4462.47
CD44		NM_001001392.1	NM_001001392.1:429	Endogenous	40071.77	50420.62	65608.14	30634.81	35405.27	58651.95	77759.02	47756.71	62288.82	52351.96	63816.80	50670.46	48925.17	79080.84	41143.46	51009.77	55845.50	64948.64	49070.92	65748.08	47096.72	50422.73	37177.35	75469.97	86564.81	62698.12	63863.17	53980.06	40416.66	32891.56	54888.09	45014.04	46554.32	61867.31	36418.56	71815.77	62810.70	48659.67	55524.99	51734.37	38131.59	39917.71	68422.96	54898.20	60166.29
CD45RO		NM_080923.2	NM_080923.2:154	Endogenous	1931.55	3251.01	3408.35	1935.64	841.41	5014.75	3403.29	1573.72	1539.55	1663.56	2848.45	1865.05	2278.18	1506.81	1562.42	2650.37	7931.68	3875.57	1668.69	2898.36	4534.27	5115.80	1906.31	2424.62	3193.08	2231.56	2545.90	6158.47	2197.92	2531.12	3900.29	4656.51	2306.79	1439.34	2616.89	2342.72	5587.04	4416.92	6125.11	4226.04	6700.68	3885.67	3411.09	6076.78	7517.41
CD64		NM_000566.3	NM_000566.3:842	Endogenous	26.86	5.98	15.78	19.60	1.64	5.53	13.44	7.97	1.55	3.40	1.00	1.00	5.32	3.56	31.87	107.13	2.58	2.60	19.29	7.05	17.66	4.06	22.06	3.97	1.00	35.50	4.16	5.95	9.55	8.31	1.46	1.00	20.93	2.92	17.28	1.10	1.00	1.88	8.80	69.32	1.59	3.84	33.94	2.92	2.82
CD73		NM_002526e2.1	NM_002526e2.1:35	Endogenous	26.86	143.82	127.05	30.75	43.98	166.82	111.13	64.85	69.98	51.18	304.22	105.12	106.52	84.19	1.00	69.43	759.34	1088.07	258.33	82.32	132.08	441.47	83.43	81.39	84.34	81.53	93.64	94.38	37.57	279.10	44.23	48.33	73.42	54.68	131.62	287.84	82.98	60.90	246.87	65.85	118.79	679.77	547.29	382.36	73.47
CD8A		NM_001768.5	NM_001768.5:1320	Endogenous	26.86	72.11	40.98	13.22	19.32	22.93	68.39	48.12	63.25	57.74	49.52	69.06	46.23	38.12	31.87	92.05	38.23	29.14	35.23	58.96	41.38	57.43	19.79	33.73	86.56	42.08	41.19	78.04	27.38	57.46	39.84	37.63	45.86	34.89	61.00	34.02	44.79	38.39	75.55	68.16	9.09	47.09	43.45	11.68	26.77
CEBPB		NM_005194.2	NM_005194.2:1420	Endogenous	26.86	317.10	97.66	225.23	168.94	321.78	264.99	223.76	336.97	189.84	71.91	301.67	159.28	109.15	192.06	443.88	270.85	275.70	600.96	345.75	192.07	223.11	156.17	61.53	253.66	350.17	71.27	199.15	241.38	313.79	180.32	198.06	253.19	303.60	235.87	148.79	133.39	126.53	226.84	244.87	252.34	686.18	1050.53	70.06	304.60
CTLA-4-all forms		NM_005214.3	NM_005214.3:1538	Endogenous	14582.28	25312.10	12756.79	21964.81	5127.77	21788.83	32265.88	18209.84	11869.16	8176.80	6426.18	7121.37	9910.74	9001.00	7075.72	1778.33	6672.97	2217.08	10059.10	12783.07	22013.29	7425.58	15057.37	14895.39	24893.41	11460.05	8483.31	15457.88	14372.79	21693.10	28912.73	16365.67	13158.72	11628.28	13459.25	18089.81	27219.87	14473.45	10905.34	21104.70	6365.23	5864.62	13544.31	2685.23	2302.10
CTLA-4-membranous		NM_005214.4	NM_005214.4:552	Endogenous	6551.35	17329.00	6611.97	17187.46	3865.04	11008.26	26488.72	11838.10	25052.64	18128.42	3094.75	25763.76	14592.12	5744.91	19408.95	1873.83	2989.87	1241.20	9987.39	26985.28	16427.87	4030.92	20214.61	26484.47	23333.09	22842.32	3682.93	11337.31	26433.01	25072.59	23129.37	14662.05	24332.14	19362.28	25636.73	15397.06	21228.49	9371.12	5710.16	31045.48	2872.37	4383.81	14639.93	808.49	1220.72
CX3CL1		NM_002996.3	NM_002996.3:140	Endogenous	26.86	6.38	2.10	19.60	1.64	6.33	15.88	4.62	1.12	1.00	1.00	1.44	1.01	1.00	31.87	76.97	87.34	36.92	27.26	1.30	14.87	11.68	262.99	3.97	1.00	8.27	8.02	15.56	2.55	116.24	50.08	1.00	10.43	1.00	30.73	21.88	11.18	36.52	13.25	3.49	40.89	289.75	111.18	14.60	20.78
CX3CR1		NM_001337.3	NM_001337.3:1040	Endogenous	51.40	149.79	150.14	121.62	12.74	34.00	284.53	148.49	21.74	37.12	28.53	23.08	44.08	17.96	31.87	949.01	27.89	104.40	11.32	21.32	416.72	40.80	74.34	49.61	10.81	54.29	20.36	182.81	93.62	122.02	383.74	97.22	65.54	11.29	81.17	10.84	203.66	173.41	82.22	177.89	72.69	30.27	12.55	26.28	238.73
CXCL5		NM_002994.3	NM_002994.3:250	Endogenous	105.12	78.09	57.77	69.01	53.85	78.27	70.83	84.92	89.05	53.05	67.01	113.24	59.15	56.36	1.00	54.35	58.91	60.28	186.62	95.29	105.56	101.80	237.99	57.56	68.00	89.98	55.84	54.97	91.07	68.06	326.66	63.61	55.05	68.38	67.72	26.29	388.50	72.15	103.36	184.82	462.19	52.69	424.89	37.95	50.72
CXCR3		NM_001504.1	NM_001504.1:80	Endogenous	910.90	3095.65	2996.87	4144.98	609.58	1456.28	7920.24	5441.26	2646.77	4321.51	2093.44	8153.71	5016.17	1143.96	5418.55	1831.11	1325.37	2172.96	3477.45	2873.70	5336.57	3296.12	1665.38	2496.11	2597.48	7232.32	877.38	2231.08	3744.29	4020.91	8190.98	4314.26	4074.33	2263.74	6591.97	508.56	4227.45	7165.92	2617.52	5467.63	783.34	1622.40	4581.56	507.86	1911.70
DPP4		NM_001935.3	NM_001935.3:2700	Endogenous	293.13	657.70	576.31	851.69	982.80	2397.09	852.35	1859.77	2561.51	1313.16	803.13	862.47	790.21	543.04	2900.91	1738.12	1692.39	2746.55	816.10	1385.22	814.38	700.04	385.73	875.70	562.61	1466.04	650.59	679.74	659.18	1513.52	753.98	1321.08	700.65	2575.85	955.56	1022.83	539.74	908.47	904.33	472.40	573.48	2725.20	1643.49	1182.09	2090.14
EBI3		NM_005755.2	NM_005755.2:485	Endogenous	158.83	18.34	194.23	454.77	25.89	39.53	522.65	63.17	64.37	243.24	60.71	354.87	191.58	53.48	319.54	59.38	33.06	47.30	91.00	305.52	413.93	51.89	485.74	518.26	368.77	102.19	32.70	197.23	491.04	462.19	950.07	270.64	371.29	37.94	266.14	26.29	165.47	90.90	56.64	352.29	44.07	71.11	193.77	90.49	57.90
EOMES		NM_005442.2	NM_005442.2:1670	Endogenous	26.86	42.24	22.08	10.03	45.62	28.47	35.42	29.72	43.05	37.12	35.52	74.47	38.69	30.44	32.72	554.46	25.31	158.91	138.81	39.49	16.26	51.20	2.27	21.81	23.44	44.90	35.79	38.63	24.83	47.82	38.38	49.85	36.68	33.37	44.18	26.29	46.31	17.77	46.63	20.81	31.35	135.98	266.85	20.44	72.27
EpCAM		NM_002354.1	NM_002354.1:415	Endogenous	26.86	137.84	17.88	11.63	6.16	17.40	46.41	31.39	19.50	27.75	14.53	27.58	13.93	9.32	31.87	217.70	17.55	8.37	194.59	16.13	277.19	10.99	413.01	3.97	21.21	14.84	14.19	21.33	88.52	945.94	162.76	20.06	15.68	16.62	67.72	14.15	31.04	62.77	1.02	23.12	376.34	2308.75	585.91	2.92	69.88
FAS/CD95(TNFRSF6)		NM_152876.1	NM_152876.1:1740	Endogenous	1662.96	2838.71	2278.89	1758.70	808.52	1035.68	2102.79	2269.61	344.82	489.64	2011.57	353.06	1379.15	655.35	1.00	974.14	531.89	1513.72	1063.11	365.22	1704.59	2125.28	1344.90	1622.36	2524.69	787.87	1422.75	2171.49	1155.96	1717.81	1905.67	1159.88	757.08	672.03	878.21	2161.73	3225.32	1664.17	2301.58	1581.17	1018.63	783.09	1492.58	545.81	906.96
FASLG		NM_000639.1	NM_000639.1:625	Endogenous	26.86	78.09	87.16	57.85	43.98	83.81	174.62	104.99	119.34	123.32	88.70	105.12	95.76	72.68	160.20	391.10	203.65	73.26	425.66	95.29	132.08	71.30	65.25	53.58	52.40	96.56	63.56	79.96	103.81	79.62	95.45	93.40	112.78	72.19	195.52	56.09	122.69	105.90	97.80	127.07	67.92	61.50	627.50	37.95	184.84
FCGR3A/B		NM_000570.4	NM_000570.4:696	Endogenous	26.86	6.38	13.69	1.59	24.25	1.00	17.10	24.70	18.37	7.14	23.63	21.27	13.93	7.40	31.87	1.58	2.58	1.00	7.97	3.16	9.29	62.98	2.27	3.97	10.07	20.48	8.02	20.37	4.45	6.39	3.25	8.60	14.37	13.58	1.00	9.74	6.59	14.02	98.91	69.32	9.09	3.04	24.44	8.76	1.20
FOXO1		NM_002015.3	NM_002015.3:1526	Endogenous	16838.47	9782.10	16323.60	10395.23	1436.60	27876.42	29264.35	10391.11	3690.05	3841.82	10117.96	1731.61	5843.05	4534.44	287.67	2987.13	18022.07	14078.20	2218.49	4663.26	36131.00	16309.78	5172.48	3612.12	3645.36	8515.38	10886.97	29618.95	4376.09	14230.67	19719.65	15034.10	7337.78	1613.66	7204.04	10426.50	12925.80	17098.69	12090.11	8802.01	5211.01	16295.18	3283.94	7810.50	13954.22
FOXO3		NM_001455.2	NM_001455.2:1860	Endogenous	991.47	3274.91	2812.13	3062.63	2206.07	6271.01	6034.82	2677.78	6478.87	3995.47	5494.83	3995.53	2479.52	6002.18	2391.01	3130.37	2369.56	2557.09	1971.48	5620.97	5191.46	4147.38	1108.52	2670.86	6118.39	4882.22	3717.65	3227.83	1375.05	3205.67	3380.78	3159.92	4108.45	3786.19	1829.94	3449.62	2475.25	2669.26	3695.49	2673.77	934.37	2675.55	3870.37	2746.52	2817.05
FOXP3		NM_014009.3	NM_014009.3:1230	Endogenous	22452.06	42760.19	25676.24	37933.95	11311.52	20510.43	48751.12	25009.82	34757.41	30741.73	19407.61	34891.56	35292.30	30762.66	15839.64	1939.17	694.73	1625.33	2306.14	39203.29	71725.29	25177.34	25478.67	39229.28	29589.21	51938.60	16599.14	36060.78	36592.75	44086.16	60078.77	23211.49	56151.79	24998.36	50681.11	18811.56	44361.45	44234.27	27480.99	47887.18	3336.60	5499.42	3493.68	1961.39	2023.07
FoxA1		NM_004496.2	NM_004496.2:2465	Endogenous	26.86	48.21	74.57	166.25	12.74	5.53	87.92	120.05	19.50	26.82	49.52	38.40	40.85	100.51	64.59	785.66	12.38	10.97	130.84	30.41	291.14	19.31	40.25	37.70	47.20	52.41	38.10	62.66	65.59	143.22	230.08	44.51	90.48	20.43	94.63	28.50	147.14	111.53	39.95	176.73	107.66	234.49	201.49	2.92	41.14
GARP		NM_001128922.1	NM_001128922.1:1130	Endogenous	212.55	442.59	448.25	398.98	65.35	714.70	1444.60	345.88	692.58	304.14	226.55	116.84	511.35	158.11	31.87	9.11	2.58	39.52	11.32	727.28	2091.09	275.10	187.99	657.27	357.63	635.71	301.14	572.09	203.16	579.75	863.73	1131.62	510.38	195.51	430.93	575.88	932.34	734.08	349.22	957.49	42.48	91.13	13.15	2.92	42.33
GATA-3		NM_001002295.1	NM_001002295.1:1691	Endogenous	2415.02	5169.11	3683.36	5053.59	6332.95	2579.72	6258.29	3012.34	8181.77	4906.13	5587.90	7655.12	3325.78	7875.96	5832.84	2821.26	3132.03	4838.47	4553.14	6955.02	9865.74	3955.36	2533.63	4275.38	12883.96	7173.14	5798.86	3133.63	3425.85	6670.92	5176.37	3709.21	8828.44	7961.48	4049.53	6683.13	4306.89	3777.48	5156.15	4385.42	972.53	4867.54	8761.41	3321.51	3843.34
GITR/TNFRSF18		NM_148901.1	NM_148901.1:302	Endogenous	427.43	5061.55	1453.85	8055.17	287.32	648.29	7019.05	1491.75	1582.17	3078.26	799.63	4967.45	2446.14	653.43	2964.65	463.98	51.15	249.75	1485.42	2854.24	7234.19	894.83	3888.29	1503.21	635.39	5500.27	507.11	2353.15	6136.47	3918.76	5647.59	2684.74	2455.07	1781.13	3245.77	334.19	2282.77	1780.43	443.77	5491.88	242.80	449.12	1723.70	87.57	186.04
GZMA		NM_006144.2	NM_006144.2:155	Endogenous	26.86	747.33	658.19	454.77	228.13	6.33	1429.94	442.90	222.54	1145.46	370.00	789.44	469.36	515.20	3920.71	16718.65	1064.33	4350.53	10624.83	171.86	267.42	544.76	194.81	629.46	881.20	869.59	290.35	333.71	345.83	194.30	376.42	340.92	308.30	430.73	821.04	249.22	382.39	280.29	360.34	349.98	1602.10	1123.46	13491.44	615.86	1729.68
GZMB		NM_004131.3	NM_004131.3:540	Endogenous	26.86	376.86	22.08	948.92	1.23	5.53	244.23	98.30	13.89	7.14	9.63	97.01	105.45	4.52	31.87	4587.97	77.00	371.73	505.35	10.94	21.85	40.80	2.27	21.81	19.73	9.20	18.04	68.43	24.83	16.02	187.64	23.88	11.74	3.68	437.65	9.74	32.56	49.65	25.49	45.07	15.45	47.09	672.65	2.92	114.19
HAVCR2		NM_032782.3	NM_032782.3:955	Endogenous	696.02	1607.79	1395.06	2805.99	96.59	925.00	4319.13	1925.01	222.54	463.41	281.83	334.13	785.91	61.16	31.87	210.16	402.66	530.05	1015.30	230.26	2656.19	345.81	1003.96	673.15	247.72	848.93	106.75	1366.02	1224.74	935.34	3025.18	830.62	493.32	310.45	1312.04	111.27	1809.20	1771.05	230.18	2303.02	414.50	335.40	1598.34	58.38	287.83
ICOS		NM_012092.2	NM_012092.2:640	Endogenous	18638.04	32793.27	12891.15	22342.60	7608.83	14804.70	36486.10	19006.10	19040.88	11246.04	9171.92	20524.56	16195.29	15317.36	17974.85	4216.03	12612.44	29975.22	13828.01	17070.73	31914.38	6920.23	19275.90	17802.59	20559.28	21282.17	11216.36	22189.03	24053.58	31080.88	41429.20	24804.34	23837.44	11079.44	30550.10	20355.48	49497.36	26575.80	9139.87	47120.28	6619.60	12498.25	22489.24	12290.73	13420.11
ICOSLG		NM_015259.4	NM_015259.4:1190	Endogenous	481.15	3083.70	868.12	963.27	976.23	2623.99	2050.28	312.42	3280.59	1023.67	2444.00	788.53	1069.07	5641.24	447.01	371.00	1245.25	493.72	1118.89	3673.10	2244.57	3746.71	506.19	2730.43	3120.30	2022.10	1538.46	2091.71	585.30	2368.27	1500.31	1306.56	1909.19	1239.14	437.65	2198.15	735.28	801.59	2637.54	518.60	309.57	2817.30	771.28	475.76	1116.53
IFN-alpha		NM_000605.3	NM_000605.3:11	Endogenous	26.86	24.31	13.69	1.59	4.52	11.86	24.43	9.64	9.40	8.08	12.43	9.55	3.16	1.00	31.87	2.51	4.63	2.60	7.97	1.30	33.01	16.54	2.27	3.97	14.53	5.45	1.84	25.18	2.55	7.35	26.67	13.18	10.43	5.96	3.36	1.10	8.12	23.39	8.80	6.95	1.59	6.24	5.42	2.92	4.01
IFNG		NM_000619.2	NM_000619.2:970	Endogenous	26.86	113.94	91.36	25.97	37.40	78.27	58.62	31.39	84.56	67.10	4.73	15.86	16.08	3.56	160.20	501.68	291.52	184.86	2027.25	86.21	99.98	123.29	19.79	3.97	47.20	114.40	21.13	53.05	17.19	38.19	33.98	159.86	77.35	71.43	77.81	30.71	37.15	51.52	47.74	15.04	168.08	133.58	3344.54	55.46	190.83
IKZF2		NM_016260.2	NM_016260.2:870	Endogenous	8726.96	3460.15	5688.25	2160.40	999.25	3686.55	3983.32	1879.85	1735.86	1408.73	3006.59	3970.28	1993.94	1575.93	2996.52	139.80	544.82	322.42	234.43	5848.07	8623.92	4692.25	2317.70	1570.73	650.98	2922.87	3871.92	6507.38	2396.63	4017.06	7617.33	3657.26	2655.84	719.23	3319.76	3081.02	5237.21	6526.48	5415.36	4437.40	961.40	889.60	168.81	2378.76	758.47
IL-1 R1		NM_000877.3	NM_000877.3:852	Endogenous	1072.05	6680.88	4982.87	7122.66	137.70	399.25	14765.89	10406.17	3195.33	3943.94	1460.88	3405.88	3346.24	1657.52	2518.49	403.67	102.85	57.69	250.37	3369.43	7892.77	1081.31	2667.73	3560.49	1761.25	8914.58	500.94	9343.82	5079.22	6296.06	11647.53	3790.95	5387.84	7179.71	4167.24	670.79	10910.85	5061.98	1265.88	12533.70	182.38	812.72	272.79	204.32	101.01
IL-1 R2		NM_173343.1	NM_173343.1:1208	Endogenous	105.12	1386.70	1092.76	2622.67	34.12	133.61	2706.02	1806.24	454.76	466.22	89.40	1814.56	877.42	15.08	893.18	61.89	95.09	65.47	83.04	496.29	1655.75	70.61	926.68	835.99	290.05	1342.05	38.10	1562.10	1576.31	1119.39	2839.32	656.44	537.94	891.26	2166.24	78.16	2168.20	1204.75	92.24	2976.37	77.46	51.09	41.67	23.36	25.57
IL10		NM_000572.2	NM_000572.2:230	Endogenous	26.86	203.57	553.22	2233.72	144.27	45.07	3608.44	1334.51	388.57	1354.39	125.09	431.50	215.27	120.67	3729.50	247.86	451.77	262.73	1023.27	225.06	854.84	33.87	274.36	9.90	606.42	1650.14	85.93	1207.43	753.44	480.50	1787.14	1635.06	352.92	486.29	1974.55	267.98	1427.29	516.56	81.11	4815.07	126.74	247.30	678.00	81.73	57.90
IL13		NM_002188.2	NM_002188.2:516	Endogenous	26.86	5.98	17.88	1.59	9.45	5.53	18.32	26.37	23.98	12.76	10.33	28.49	8.55	2.60	96.46	11.63	2.58	16.16	7.97	4.45	1.40	1.28	2.27	5.93	125.93	14.84	8.02	2.11	7.00	7.35	1.46	7.07	6.49	9.77	3.36	7.53	5.07	1.88	1.11	1.00	1.59	11.85	45.83	2.92	1.20
IL17A		NM_002190.2	NM_002190.2:240	Endogenous	26.86	5.98	5.29	2.06	4.52	6.33	34.19	24.70	16.13	27.75	15.23	13.16	8.55	1.64	1.00	2.51	9.80	5.78	75.07	20.03	20.45	9.60	2.27	3.97	224.70	31.75	3.39	594.19	52.86	16.99	7.64	4.02	30.11	3.68	7.19	1.10	12.71	32.77	39.95	48.53	24.99	1.44	228.82	58.38	1.62
IL17F		NM_052872.3	NM_052872.3:210	Endogenous	26.86	5.98	2.10	1.59	4.52	5.53	1.22	7.97	7.16	9.02	4.73	8.65	2.09	4.52	31.87	2.51	12.38	2.60	7.97	17.43	7.89	16.54	2.27	3.97	5.62	12.02	6.47	29.02	4.45	10.24	6.18	1.00	16.99	12.05	10.55	1.10	23.40	10.27	11.03	13.88	32.94	6.24	1.86	2.92	10.00
IL1B		NM_000576.2	NM_000576.2:840	Endogenous	78.26	48.21	114.45	75.39	16.03	34.00	84.26	115.03	45.30	54.92	53.72	63.65	76.38	71.72	31.87	29.22	45.98	57.69	306.14	45.98	125.10	42.88	90.25	73.44	150.43	194.24	39.64	68.43	83.43	256.93	92.52	80.41	69.48	47.83	101.35	34.02	183.80	89.02	72.21	615.62	79.05	436.31	854.46	72.98	56.71
IL23A		NM_016584.2	NM_016584.2:411	Endogenous	400.57	1237.31	664.49	759.23	1068.30	913.93	995.22	503.12	1409.42	568.34	575.02	1217.70	539.35	4309.81	2486.62	504.19	795.53	1448.84	2433.63	1088.05	1358.55	758.27	506.19	295.85	1739.71	1264.09	1202.13	399.08	651.54	1022.06	993.98	1030.77	985.40	930.85	575.54	797.70	637.51	1022.86	593.96	589.05	835.80	645.34	3058.16	4760.44	1042.28
IL2RA		NM_000417.1	NM_000417.1:1000	Endogenous	7061.68	18745.16	18225.62	31106.65	4333.63	8888.67	35444.48	29370.84	25406.02	20446.27	13711.79	29965.21	21843.54	13037.52	56822.91	1919.06	630.11	1228.23	816.10	18672.11	31363.24	12664.88	16834.79	41989.53	26062.35	35131.95	4871.65	18501.94	30407.23	21310.54	29092.73	15336.62	21975.42	27109.98	28838.32	4972.57	40265.87	16926.17	13497.38	35355.81	749.95	880.79	701.77	1079.93	1248.26
IL2RB		NM_000878.2	NM_000878.2:1980	Endogenous	11090.57	30988.70	21221.41	46112.99	5754.20	16332.13	80794.74	29395.93	51770.75	32344.74	22672.56	106325.33	36298.99	29337.16	84548.75	11903.57	4044.40	12456.06	18393.73	56866.50	66218.01	19563.03	17853.05	37688.30	38875.34	61703.42	19014.37	27758.11	28244.34	45220.37	53096.89	33837.36	61083.05	26249.80	47758.65	14301.20	55397.09	39857.62	21158.88	68777.03	3247.57	11485.94	27224.02	3359.45	7862.31
IL4		NM_000589.2	NM_000589.2:625	Endogenous	26.86	5.98	2.10	1.59	2.88	17.40	1.22	1.67	18.37	5.27	1.00	1.44	1.08	3.56	31.87	4.09	40.82	23.95	7.97	1.86	1.40	7.52	2.27	3.97	1.00	8.27	1.00	1.00	2.55	1.00	1.46	13.18	1.31	1.00	1.00	1.10	1.53	1.88	1.11	1.15	20.22	3.84	2.45	2.92	11.20
IL6		NM_000600.1	NM_000600.1:220	Endogenous	26.86	90.04	19.98	53.07	22.61	11.86	97.69	38.08	56.52	60.55	34.12	99.71	51.61	41.96	31.87	31.73	22.72	10.97	51.16	40.79	62.31	32.48	31.16	29.75	48.69	49.59	38.87	43.44	52.86	71.91	29.59	40.69	47.17	25.00	47.54	17.46	79.92	45.90	39.95	36.98	23.40	29.47	33.35	2.92	30.36
IRF1		NM_002198.1	NM_002198.1:510	Endogenous	3999.72	6997.57	2516.12	2560.50	1985.75	3360.04	5095.77	2903.61	2828.50	2127.32	3607.66	3701.60	3185.82	15679.25	2040.45	4032.57	3801.45	5513.28	3620.87	3927.45	6023.06	3309.98	1581.28	2968.73	8105.73	3901.61	5591.36	3957.36	1471.86	4988.41	2401.77	5040.02	6602.95	1247.52	2516.00	6156.72	4728.51	5472.64	6503.34	2916.31	2020.23	4145.15	5895.82	6914.45	4337.93
IRF4		NM_002460.1	NM_002460.1:325	Endogenous	11090.57	14191.92	13730.90	8138.07	1482.63	20781.61	24631.38	20675.56	17548.87	11530.85	5944.76	8315.99	14693.33	3013.91	8987.85	1690.37	4881.82	5658.63	2967.49	12840.17	19663.59	5899.13	10695.66	15225.03	9143.22	11320.09	1760.62	14865.80	10655.87	17727.72	21516.71	23816.54	9383.51	17313.08	11044.61	3415.41	11624.25	9969.29	6456.62	10891.34	2427.22	3821.60	3719.45	1380.56	3648.14
IRF8		NM_002163.2	NM_002163.2:253	Endogenous	26.86	6.38	2.10	14.81	7.81	5.53	17.10	2.95	7.16	1.00	1.00	1.00	1.08	2.60	31.87	74.45	51.15	62.88	7.97	1.86	19.06	2.67	1.61	3.97	1.00	21.42	1.00	34.79	2.55	2.53	19.35	76.59	14.37	15.86	3.36	4.22	11.18	2.77	11.03	33.52	39.30	20.66	24.44	23.36	61.50
ITGAL		NM_002209.2	NM_002209.2:3905	Endogenous	12728.99	22408.07	13140.97	15462.70	7870.26	25983.73	24272.37	12149.24	21635.62	17523.19	17112.49	19978.19	14679.33	15989.31	7904.31	21247.24	24072.68	13821.26	15668.64	28337.50	24040.67	17782.86	8947.79	21162.55	21099.19	17901.67	15790.72	16608.42	10829.11	23922.96	23786.44	24379.58	22984.51	16293.04	14817.91	11584.17	16343.12	22804.83	19131.98	16124.49	11395.45	13411.24	26470.04	13831.82	18583.93
LAG3		NM_002286.5	NM_002286.5:1735	Endogenous	561.72	765.26	2054.26	4800.14	377.75	349.45	13248.02	5595.16	2101.57	3520.47	589.71	2614.28	1528.81	299.22	8414.21	805.76	89.92	236.77	3031.23	1391.71	2956.18	260.55	1308.53	1197.40	640.58	7997.84	274.15	4465.83	2310.01	2643.87	4662.72	2793.99	2183.44	2429.69	4557.35	372.82	3074.08	2577.37	1250.31	5973.50	446.30	686.98	3212.05	154.70	245.92
LAT		NM_001014987.1	NM_001014987.1:1290	Endogenous	1824.11	4207.07	2593.80	3591.85	3158.05	2884.10	5256.96	3249.88	5491.68	4590.40	5387.07	8113.13	3850.13	4984.65	5641.63	2602.62	4013.39	1874.49	4433.62	5737.77	3598.02	3949.82	1992.68	3639.92	10052.23	4405.07	3454.60	2813.56	2610.62	3535.24	3244.69	4403.64	4429.94	4826.01	2737.96	1997.30	3113.80	3334.94	4574.34	3146.15	2466.97	2486.54	7426.95	5186.57	4336.73
LCK		NM_005356.2	NM_005356.2:1260	Endogenous	14259.97	26901.54	21832.32	22130.59	13721.88	21108.12	31193.73	18890.67	23141.08	25990.77	30893.71	33659.07	27763.10	29903.52	13481.35	20123.89	17458.62	16543.86	23453.48	24283.44	23823.00	26993.56	19098.61	22675.72	33569.83	25207.44	23803.95	26194.27	25839.43	25689.32	27327.87	23415.46	26275.52	18884.23	23945.13	16013.97	25822.09	24580.62	31856.30	28892.62	12416.12	16869.41	33157.20	16289.38	18552.79
NFATC2		NM_012340.3	NM_012340.3:1815	Endogenous	3999.72	7075.25	5816.31	9456.34	2347.47	9331.41	18119.11	7933.75	11576.36	8015.65	10851.98	11870.10	8824.37	12128.46	4048.19	11250.17	7259.68	9502.46	8266.28	12775.28	13934.46	11047.61	4004.21	5331.82	10223.78	16328.37	8673.85	11120.08	5097.06	10937.92	8954.88	11996.61	11790.09	7098.26	6948.45	4826.90	6874.84	6629.62	9539.24	7105.37	2540.10	14335.45	12830.74	5545.57	10785.51
NFKB1		NM_003998.2	NM_003998.2:1675	Endogenous	2844.77	1064.03	2255.80	1323.52	601.36	1904.55	3486.32	1826.32	1251.24	956.21	1688.99	1451.21	1269.33	1073.88	1116.26	878.64	2460.03	3667.93	696.58	1989.96	3895.22	1920.09	1290.35	653.29	503.19	2285.10	2829.00	3299.92	1186.53	2708.43	3399.81	3555.65	1871.14	567.75	1248.14	2306.30	2307.21	3094.92	2151.40	2254.51	1846.93	3182.50	761.78	3426.58	4012.20
NOTCH1		NM_017617.3	NM_017617.3:735	Endogenous	2817.91	5449.95	3706.46	6304.91	466.53	9087.90	20522.29	7052.18	15722.57	9057.47	8949.41	12925.88	9662.02	9449.29	5864.71	3004.72	2617.69	5341.98	3987.41	22229.15	15170.70	9707.63	2658.64	8489.23	4295.18	20437.75	6248.59	7080.24	3976.12	8538.45	6584.17	16129.61	13537.95	5756.99	4079.80	1777.69	5055.43	4985.09	5983.82	7301.71	945.50	7760.29	8101.31	1094.53	5227.71
Neuropilin 1		NM_003873.5	NM_003873.5:370	Endogenous	26.86	5.98	2.10	1.59	1.64	5.53	1.22	1.67	1.12	1.00	1.00	1.00	1.08	1.00	31.87	4.09	2.58	2.60	7.97	1.30	1.40	1.00	2.27	3.97	1.00	1.00	1.00	1.00	2.55	150.93	1.46	1.00	1.31	1.00	3.36	1.10	1.53	1.88	1.11	1.15	1.59	499.58	17.31	2.92	1.20
PDCD1		NM_005018.1	NM_005018.1:175	Endogenous	319.99	1314.99	471.35	2351.68	71.93	426.93	3231.11	518.18	579.28	924.36	130.69	1026.56	1044.31	126.43	223.93	1167.65	712.82	1583.80	3310.12	496.29	1590.17	196.77	838.04	351.45	398.48	969.16	154.58	1389.09	715.23	1035.55	2330.06	869.58	764.95	939.22	1120.35	191.83	978.17	1405.39	308.05	2170.20	1389.06	1455.02	6063.38	110.92	1315.33
PDCD1LG2		NM_025239.3	NM_025239.3:235	Endogenous	26.86	197.60	179.53	343.19	12.74	28.47	246.67	160.20	55.39	84.90	111.79	235.85	229.26	48.68	31.87	104.61	87.34	57.69	51.16	31.71	185.10	129.53	235.72	3.97	54.63	128.49	73.58	297.19	91.07	264.64	310.57	109.44	158.71	18.91	373.76	60.50	278.51	269.04	189.02	321.10	45.66	129.58	314.97	1.00	154.90
PDL1		NM_014143.2	NM_014143.2:684	Endogenous	26.86	568.07	47.28	410.14	45.62	227.70	424.96	369.30	67.73	82.09	122.29	81.68	125.90	70.76	31.87	122.20	301.86	234.18	202.56	65.45	670.66	208.55	87.98	33.73	112.56	165.13	139.92	305.84	136.93	400.52	306.18	230.15	161.33	71.43	296.41	189.62	689.45	345.92	329.19	482.80	91.76	452.33	316.16	2.92	314.18
PI3CA		NM_006218.2	NM_006218.2:2445	Endogenous	1850.97	478.44	1793.94	654.03	331.71	1107.63	1399.42	1245.85	319.02	321.94	1184.48	481.99	718.07	373.13	447.01	443.88	1477.87	1238.61	234.43	720.79	2008.76	1222.72	542.56	426.91	379.17	772.84	1208.30	1783.17	404.42	1129.03	1457.87	1412.75	557.62	220.63	420.84	1309.76	1573.95	1561.03	1483.92	989.83	1063.15	1218.76	481.34	1511.90	2243.42
PRF1		NM_005041.3	NM_005041.3:2120	Endogenous	1609.24	2958.22	1594.50	3078.57	358.02	853.06	4602.44	1058.50	2352.86	2933.98	2616.14	3789.06	2544.12	1422.34	3347.07	25831.12	524.14	1661.66	1501.36	2243.01	2894.78	2700.65	1481.27	1781.22	5360.14	2101.00	1108.79	1655.34	2065.44	1647.47	2817.37	1412.75	2043.04	1933.38	1940.92	696.17	2508.86	2084.21	3727.76	2493.59	961.40	766.27	3406.34	516.62	1273.41
RANKL/TNFRSF11		NM_003839.3	NM_003839.3:226	Endogenous	24.54	113.94	152.24	324.06	19.32	6.33	235.68	84.92	35.20	31.50	144.68	30.29	62.38	90.91	31.87	26.71	2.58	23.95	7.97	30.41	623.22	142.70	26.61	3.97	21.95	163.25	87.47	193.38	170.04	83.48	82.28	56.73	47.17	14.34	138.35	92.51	95.20	14.02	100.02	128.22	1.59	64.70	29.78	8.76	13.59
RORC		NM_001001523.1	NM_001001523.1:1350	Endogenous	991.47	1093.90	2432.15	1321.93	418.85	5.53	3867.32	1443.24	1274.80	1510.85	1675.70	738.95	762.22	1953.18	2008.59	1107.33	521.56	413.26	1939.60	1242.47	997.17	971.78	426.64	69.47	3730.02	1978.89	480.11	3188.42	710.13	1340.06	1037.88	1000.98	1330.51	1568.75	202.24	739.21	1494.51	824.09	1677.49	3360.97	560.76	1100.23	3109.86	1558.60	648.29
RORalpha		NM_134261.2	NM_134261.2:1715	Endogenous	2361.30	2205.32	1359.37	1261.36	555.32	913.93	1294.40	1056.82	244.98	326.62	940.28	414.37	735.30	640.95	96.46	1222.94	1940.52	1638.30	569.09	570.26	2170.62	2112.11	928.96	601.66	365.06	532.39	1529.97	2679.96	784.01	1701.43	1471.04	1392.13	821.37	171.91	740.32	2003.92	2547.05	1662.29	1807.65	1492.24	1233.26	1390.95	623.34	1862.15	1696.14
SAT-B		NM_001131010.1	NM_001131010.1:1335	Endogenous	6094.74	6256.63	4027.66	12773.55	7436.19	18828.04	9003.38	13045.87	13636.00	6021.96	9843.67	18364.33	19358.57	3534.19	6597.69	22041.38	25884.50	37071.13	7453.53	9843.74	6440.26	10780.03	8800.05	11606.92	6673.16	14938.22	8403.09	24389.17	14260.69	24449.11	6752.46	15766.73	10002.87	13383.66	11935.81	15580.26	14927.00	13170.21	12307.04	13852.67	14563.97	23096.19	16439.01	19103.02	26242.23
SELL		NR_029467.1	NR_029467.1:1585	Endogenous	42865.14	15070.31	39196.11	24129.52	45875.38	55912.53	34275.86	36848.31	68998.36	45777.83	56850.97	65311.54	45549.79	45704.00	62272.48	37275.73	65447.39	47458.04	6600.94	47855.16	31371.61	52927.30	31654.17	67574.47	59889.46	48486.72	37168.34	35215.90	39367.06	41272.34	32751.23	30810.56	41259.58	61841.43	36684.24	34741.85	45520.93	35694.75	61542.29	34600.46	47983.76	44577.98	10631.20	31840.31	53250.46
SMAD3		NM_005902.3	NM_005902.3:4220	Endogenous	642.30	1434.50	1413.96	1342.65	1084.74	2480.10	1436.05	411.12	2172.25	1538.02	2652.52	1216.79	2726.08	1382.02	638.23	4452.26	1762.18	2110.67	2027.25	1966.60	1464.59	2227.19	924.41	3179.22	3504.25	1081.87	2015.18	1653.42	789.11	1487.50	893.00	2424.23	1424.99	2520.28	582.26	1093.46	1381.47	1193.50	3253.85	1051.04	1247.57	1957.97	3737.28	1398.07	2341.62
SOCS1		NM_003745.1	NM_003745.1:1025	Endogenous	481.15	1930.46	349.58	1052.54	246.21	3581.40	1078.26	697.17	1736.98	562.72	339.91	2156.26	624.40	1094.04	1052.52	549.43	1382.24	400.28	935.62	4100.05	2297.59	855.32	1026.69	708.90	746.04	2403.45	642.87	1327.58	1596.69	1983.78	1039.34	1437.96	2578.42	1160.74	1611.35	1279.97	1014.83	825.97	1348.20	1249.69	1118.79	1395.75	1333.94	443.65	690.21
SOCS3		NM_003955.3	NM_003955.3:1870	Endogenous	7142.26	2169.47	2497.23	2037.66	1109.41	6818.89	3801.38	1787.84	3346.78	891.56	4014.90	2854.10	2763.76	700.47	4207.53	2848.91	17386.25	20008.76	5310.11	2144.39	7202.10	885.82	1067.60	3075.96	10014.35	6645.26	2246.60	6074.84	1451.48	6247.88	3057.37	6620.64	7685.51	203.12	4106.70	10948.50	11676.19	9389.87	7090.72	6898.63	9845.36	11980.88	8423.93	4337.22	17604.34
STAT1		NM_139266.1	NM_139266.1:455	Endogenous	37788.73	14902.99	23837.21	17769.28	1748.99	30820.60	33345.36	28121.25	5210.10	5818.65	22136.56	10035.35	10603.04	6393.83	5259.20	11122.00	29929.44	19217.16	6122.86	8625.19	39994.61	32557.97	8522.75	5633.66	6291.43	17522.20	15536.16	44409.59	11412.50	26270.39	34429.75	22728.67	11147.11	3705.50	15080.22	6898.33	22262.70	32910.12	60592.25	16397.06	16695.94	15898.75	10539.11	16000.42	30746.20
STAT3		NM_139276.2	NM_139276.2:4535	Endogenous	2952.20	4768.76	2379.66	4948.38	3786.12	4278.71	6597.76	2987.25	4685.10	3651.63	2359.33	10524.91	5014.01	2278.60	6247.14	4846.81	3840.22	5157.71	4967.48	4198.67	5290.53	2374.84	2983.67	5784.58	4581.84	3940.12	3078.93	4530.23	3672.96	5724.63	6391.00	3821.51	4915.45	4283.26	6605.42	5937.11	7194.11	5106.98	4138.25	7088.04	2632.31	3682.24	5883.35	2527.62	4316.37
STAT4		NM_003151.2	NM_003151.2:789	Endogenous	991.47	3107.60	813.54	3687.49	617.80	1234.91	2769.52	941.40	1586.66	1406.85	877.30	2232.90	1383.46	401.93	1530.55	3743.57	2568.58	1996.47	1788.21	761.02	2809.67	1052.89	1260.80	736.70	1078.75	1389.96	610.47	1603.43	1892.21	1253.34	2532.01	1855.08	1326.57	1558.09	1362.48	567.05	1920.72	1617.29	1460.56	1911.49	1473.32	1198.74	3390.89	1911.77	2595.50
STAT5A		NM_003152.2	NM_003152.2:3460	Endogenous	212.55	173.70	278.20	193.35	122.90	249.83	328.49	243.84	168.70	145.80	230.75	228.64	157.13	126.43	255.80	99.59	407.83	306.85	98.97	286.06	663.69	390.18	301.63	93.30	85.08	323.87	393.71	549.98	269.40	486.28	616.42	437.94	275.50	90.46	282.95	296.67	435.86	559.69	497.17	407.72	368.39	409.08	121.88	709.26	496.20
STAT6		NM_003153.3	NM_003153.3:2030	Endogenous	2146.42	2808.84	3813.52	2024.90	1219.57	3858.11	4144.51	2771.46	1325.28	1078.94	3844.86	1098.69	1901.34	1998.30	1148.13	2574.98	5111.85	3590.07	1342.00	1717.44	3688.71	5607.29	1763.11	1014.71	1730.06	2236.25	4004.60	4395.66	1611.97	2940.67	3535.90	3401.33	1945.93	963.58	1769.41	3177.03	3051.17	3642.47	6629.05	2584.83	3470.15	4437.47	2125.94	6059.27	6137.84
STUB1		NM_005861.2	NM_005861.2:673	Endogenous	1743.53	1117.80	994.09	1143.40	731.25	1362.20	1567.93	723.93	1374.64	1036.78	1419.59	576.66	693.31	1521.21	160.20	989.22	772.26	1067.31	696.58	844.08	1834.35	1939.50	581.20	514.29	1466.41	1567.48	1297.01	1043.07	567.47	1165.65	1220.80	1176.69	1054.95	872.99	723.51	735.90	718.47	696.58	1253.64	778.47	660.92	1062.59	1284.63	1692.86	908.16
TBX21		NM_013351.1	NM_013351.1:890	Endogenous	588.58	2157.52	1621.79	3171.02	606.29	902.86	10756.92	4949.46	2767.93	3147.59	1036.84	3352.69	1956.25	2656.81	5386.68	11436.14	821.37	2668.69	2879.84	1250.26	5385.41	1744.02	478.92	268.05	2174.16	9817.24	800.24	1325.65	982.72	2814.43	4314.43	2734.40	2771.31	1841.27	2616.89	539.46	1170.65	2956.16	1209.15	2337.67	346.14	1137.07	4674.85	1371.81	2025.47
TGFB1		NM_000660.3	NM_000660.3:1260	Endogenous	22693.79	10684.38	27181.48	9355.92	8366.80	14760.43	30896.99	17560.79	3114.56	4058.24	27362.86	1786.61	7192.13	17143.15	1689.90	11473.83	13470.54	34582.11	4274.26	3887.22	33214.81	28608.74	4927.01	3389.71	7731.44	12465.08	32374.90	18726.86	3379.99	12516.36	15730.42	16337.41	7151.45	1724.04	6191.77	21069.50	14720.77	14983.50	18020.64	8736.18	6117.21	18521.61	6028.32	19861.89	22580.14
TGFB2		NM_003238.2	NM_003238.2:1125	Endogenous	105.12	96.02	61.97	56.26	27.54	72.74	83.04	71.54	39.69	48.37	44.62	36.60	66.69	60.20	64.59	134.77	40.82	49.90	59.13	42.09	77.66	63.67	35.70	33.73	36.81	43.02	42.73	67.47	63.05	83.48	80.81	57.49	55.05	36.41	141.71	18.57	72.28	89.02	68.88	42.76	52.02	131.98	56.52	55.46	47.12
TIG-1		NM_001003891.1	NM_001003891.1:2512	Endogenous	9613.31	9023.22	6007.35	7584.93	11766.95	10510.19	12677.76	6595.50	17113.61	9689.87	14438.81	27209.93	9943.04	18180.83	20938.65	7437.81	8058.33	7304.13	6768.27	16267.44	8940.65	12688.44	4931.55	11146.21	21998.54	11226.17	14096.74	8293.25	5672.81	8735.04	6468.56	7177.57	11578.83	10194.14	6477.63	14430.32	7820.44	8632.30	14788.94	6929.81	5156.96	6649.48	10375.12	10119.21	9379.59
TIGIT		NM_173799.3	NM_173799.3:346	Endogenous	22022.31	48878.97	19218.62	50987.58	5695.01	33250.10	63945.62	18606.29	49446.36	43429.05	28145.86	52437.60	37146.34	13350.46	26738.77	8430.48	9490.21	9987.80	17118.84	36884.27	60130.29	26028.61	37147.80	59698.81	33771.83	45865.18	14491.69	36848.95	39130.14	38444.05	53099.81	32323.96	39866.02	52264.52	36401.75	11956.07	41952.38	45591.90	27487.67	48755.71	11788.13	11253.69	30883.39	2603.51	8619.15
TLR-4		NR_024168.1	NR_024168.1:2575	Endogenous	78.26	18.34	139.65	24.38	17.67	50.60	39.08	43.10	22.86	17.45	27.83	25.78	46.23	53.48	31.87	51.84	4.63	36.92	11.32	30.41	52.54	56.05	74.34	17.84	24.92	122.86	24.21	25.18	50.31	62.28	107.15	39.16	73.42	12.82	47.54	13.05	96.72	49.65	65.54	258.73	31.35	28.67	93.36	11.68	33.95
TNF		NM_000594.2	NM_000594.2:1010	Endogenous	26.86	603.92	64.07	172.62	19.32	404.79	324.82	103.32	50.91	46.49	39.02	145.69	62.38	93.79	1.00	122.20	490.54	223.79	226.46	130.33	1015.30	79.62	74.34	21.81	28.64	135.07	109.07	209.72	106.35	190.44	347.15	504.41	108.85	24.23	171.98	24.08	144.08	349.67	136.74	232.17	222.13	97.54	478.96	437.82	338.13
TNFRSF1B		NM_001066.2	NM_001066.2:835	Endogenous	13481.05	30211.90	27590.86	41608.22	4032.75	18291.23	93598.28	37119.31	43047.57	39510.05	30148.50	44500.81	40278.39	24694.93	31072.93	14617.71	3992.71	8972.99	7222.46	49361.81	58527.08	18243.84	21385.16	48407.61	33754.75	66273.99	14667.57	35931.98	39784.86	36041.70	57176.85	34237.67	48592.18	30872.70	44466.26	7562.69	44712.81	30539.91	23536.21	59091.50	2743.60	7636.95	12520.59	1967.22	5971.38
TNFRSF3		NM_001270987.1	NM_001270987.1:1130	Endogenous	24.54	5.98	43.08	70.61	1.64	11.86	42.74	16.33	27.35	40.87	34.12	33.90	24.70	9.32	31.87	476.55	22.72	8.37	75.07	27.81	77.66	32.48	203.90	5.93	18.24	52.41	34.24	20.37	83.43	309.93	123.25	23.88	37.99	15.86	34.09	1.10	206.71	19.64	16.59	273.75	309.57	775.08	75.53	2.92	11.20
TNFRSF4		NM_003327.3	NM_003327.3:206	Endogenous	131.97	7732.54	2362.87	11890.45	104.81	1406.47	7962.98	1282.65	1782.98	3344.34	499.45	2607.96	6603.19	324.18	4398.75	1630.06	405.25	1376.17	2266.30	3090.42	10464.33	612.00	8277.28	5026.01	1556.28	4298.93	290.35	2755.89	9448.32	7912.09	7852.93	5943.78	3519.27	4273.37	6736.58	178.59	7362.15	2695.51	528.32	16716.98	548.04	767.07	3027.27	248.10	600.39
TNFRSF9		NM_001561.4	NM_001561.4:255	Endogenous	4214.59	13068.55	6884.89	11533.38	691.79	1362.20	14113.81	4992.95	2654.62	2563.91	1896.81	7951.75	6434.15	1954.14	5737.23	526.81	358.72	273.11	489.41	2605.08	19138.95	1789.77	5227.03	4410.41	1966.22	6834.06	1695.82	4605.20	9226.68	7331.01	22652.30	4825.35	4297.40	2414.47	12803.46	1449.92	23008.18	8802.94	1206.92	24040.62	387.47	278.54	844.96	265.61	231.55
ZAP70		NM_001079.3	NM_001079.3:1175	Endogenous	14797.16	14699.83	17744.87	13568.97	7115.58	22674.29	28291.11	15601.92	35027.77	23816.26	28934.46	57946.37	24811.93	22490.93	52138.20	19015.62	17735.17	15139.73	13979.41	44985.91	21238.89	19685.72	12602.63	24439.11	24190.12	30389.49	17375.16	24566.99	13659.46	23986.56	19647.94	21899.01	29521.91	17472.17	14935.62	12958.13	16052.86	18540.70	24346.08	15533.14	12443.14	17820.84	19772.79	8969.23	16702.58
granulysin		NM_012483.2	NM_012483.2:880	Endogenous	26.86	173.70	43.08	180.59	78.51	17.40	224.69	46.45	30.71	36.19	37.62	181.76	75.30	33.32	128.33	8257.08	27.89	335.40	361.92	20.03	172.54	108.04	12.97	37.70	36.06	77.77	45.81	70.35	63.05	85.41	45.69	37.63	70.79	18.91	104.71	29.60	87.56	64.65	55.53	110.90	34.53	377.04	418.95	40.87	218.37
mTOR		NM_004958.2	NM_004958.2:5095	Endogenous	2603.03	2342.76	3116.54	1478.15	839.76	3808.30	3395.96	2478.71	1867.11	1357.20	2900.93	2042.66	2603.33	1806.31	956.92	2039.69	2661.63	2759.53	1071.08	2113.24	3838.01	2533.59	1024.42	2301.50	2850.72	1975.13	2549.76	3026.94	1260.41	3164.23	2824.69	2754.26	1911.82	1427.16	1846.76	1850.52	3063.39	3076.17	3539.75	2349.22	1422.45	2256.69	2554.92	2349.58	3309.24
sCTLA4		NM_001037631.1	NM_001037631.1:560	Endogenous	5127.81	4183.17	4384.55	2337.34	1111.05	3880.25	4905.28	3711.58	2026.41	950.59	1858.33	2321.25	1430.83	2034.78	2518.49	368.49	2054.24	802.58	1676.66	3771.72	7552.32	1606.07	3499.62	1781.22	2064.25	3827.40	2917.71	4304.35	3081.92	6038.77	7639.28	5826.89	4465.37	1426.40	2993.55	5123.76	9228.92	4647.56	2976.84	5549.63	2080.64	2025.24	2381.43	1284.24	936.90
ACTB		NM_001101.2	NM_001101.2:1010	Housekeeping	736265.12	600943.81	678562.12	547145.06	249526.23	521685.03	539174.62	561999.19	307675.38	351589.97	371817.19	208737.17	501686.81	531037.94	109788.84	293950.19	435201.56	283338.56	367133.66	262702.56	589978.69	268952.84	447381.00	439012.78	228299.44	363831.50	344457.47	417401.31	420652.69	461465.56	563904.19	299246.53	438631.78	262090.41	472460.53	267869.22	425199.16	530203.31	355012.50	356228.19	269373.75	340599.56	213970.06	483430.34	377970.81
EEF1G		NM_001404.4	NM_001404.4:1150	Housekeeping	26695.83	20543.75	24867.99	21272.99	55483.93	41733.98	23747.29	23917.47	40037.76	32403.77	33186.73	50323.34	24146.55	28985.83	67084.66	39160.55	55455.22	61719.93	35341.89	56501.85	23178.37	41336.11	25908.25	27826.87	41395.91	33465.65	40904.20	30258.14	25686.57	25897.46	24253.26	35710.58	29179.43	37907.90	23464.22	48770.65	26998.36	27235.86	32885.32	29718.43	60689.67	47210.45	48788.69	57638.87	59223.82
GAPDH		NM_002046.3	NM_002046.3:972	Housekeeping	66581.91	78391.34	65784.49	95115.52	59237.59	39547.98	86646.39	117797.36	95364.21	100146.33	70292.12	171593.06	98244.48	59002.90	241853.12	57933.34	28334.73	37138.61	66704.34	91445.46	98904.48	51303.80	97232.20	96610.70	77113.06	98275.48	58269.03	60483.41	112398.44	101037.27	72219.14	74454.63	107100.75	99571.34	107324.40	55051.17	61153.21	64176.71	48138.26	73235.20	38699.16	64561.34	64461.77	20801.72	33484.98
OAZ1		NM_004152.2	NM_004152.2:313	Housekeeping	12540.98	19145.51	17982.09	21945.68	13836.97	12801.33	20707.90	19365.75	26337.12	27783.97	24785.05	27211.73	24050.72	23858.83	21830.97	23596.98	10516.31	13566.90	18943.53	21333.73	19599.40	24110.49	26774.23	26468.58	33820.84	25024.28	18956.52	21681.53	27974.29	23865.15	23243.52	23349.76	24013.28	30489.80	24224.27	16225.85	27253.48	22221.65	27353.06	27405.03	13975.74	14947.31	24589.56	9217.32	13139.89
RPL19		NM_000981.3	NM_000981.3:315	Housekeeping	58900.14	52171.41	48427.00	39787.82	85184.33	87700.81	42077.65	31525.42	31243.90	30494.39	44966.72	19708.61	33772.03	44611.60	24858.51	61429.05	134420.75	109709.45	58959.34	33383.02	36467.27	70294.33	32036.02	30944.56	39219.93	32283.09	62112.88	58365.93	28453.24	33545.87	42106.75	52033.27	29367.07	32048.78	33539.82	82837.30	50525.46	46940.14	62883.91	45496.40	109328.89	62296.48	58419.26	180937.25	98148.84
NEG_A		ERCC_00096.1	ERCC_00096.1:230	Negative	5.91	13.07	20.52	13.29	4.75	1.14	24.00	34.76	12.38	19.62	32.77	1.59	25.94	33.71	1.03	8.63	1.00	3.23	1.42	15.43	18.66	24.85	8.71	13.49	25.56	44.80	32.39	36.19	10.75	28.63	19.22	26.26	23.95	20.84	13.14	7.82	18.32	22.48	30.91	23.02	12.72	13.79	33.13	15.00	25.35
NEG_B		ERCC_00041.1	ERCC_00041.1:440	Negative	1.91	1.00	1.00	1.00	1.75	6.14	1.00	1.00	3.38	1.00	1.00	1.00	1.00	1.00	6.03	4.63	23.79	21.23	4.42	1.00	1.00	1.00	1.00	1.49	1.00	5.80	1.00	1.00	8.75	1.00	1.00	1.26	1.00	1.00	1.00	18.82	7.32	1.00	1.00	1.00	25.72	1.00	8.13	1.00	6.35
NEG_C		ERCC_00019.1	ERCC_00019.1:140	Negative	1.00	1.00	1.00	1.00	1.00	1.00	1.00	1.00	1.00	1.00	1.00	1.00	1.00	1.00	1.00	1.00	1.00	1.00	1.00	1.00	1.00	1.00	1.00	1.00	1.00	1.00	1.00	1.00	1.00	1.00	1.00	1.00	1.00	1.00	1.00	1.00	1.00	1.00	1.00	1.00	1.00	1.00	1.00	1.00	1.00
NEG_D		ERCC_00076.1	ERCC_00076.1:355	Negative	1.00	1.07	1.00	1.00	1.00	1.00	1.00	1.00	1.00	1.00	1.00	1.00	1.00	1.00	3.03	2.63	1.00	1.00	2.42	1.00	1.00	1.00	1.00	1.00	1.00	1.00	1.00	1.00	1.00	1.00	1.00	7.26	1.00	1.00	1.00	1.00	1.00	1.00	1.00	1.00	1.00	1.00	1.00	1.00	1.00
NEG_E		ERCC_00098.1	ERCC_00098.1:785	Negative	4.91	10.07	35.52	27.29	17.75	8.14	35.00	29.76	21.38	10.62	45.77	23.59	22.94	44.71	7.03	9.63	24.79	16.23	7.42	11.43	47.66	36.85	17.71	15.49	32.56	45.80	47.39	46.19	28.75	45.63	40.22	27.26	30.95	27.84	23.14	13.82	28.32	34.48	35.91	28.02	20.72	19.79	23.13	23.00	38.35
NEG_F		ERCC_00126.1	ERCC_00126.1:220	Negative	3.91	4.07	5.52	2.29	7.75	4.14	1.00	1.00	1.00	9.62	1.00	1.00	1.94	1.00	5.03	4.63	12.79	4.23	8.42	1.43	1.66	7.85	15.71	4.49	1.00	1.80	6.39	4.19	6.75	10.63	1.00	1.00	7.95	1.00	19.14	11.82	4.32	5.48	12.91	5.02	17.72	21.79	1.00	4.00	3.35
NEG_G		ERCC_00144.1	ERCC_00144.1:15	Negative	1.00	1.00	1.00	1.00	1.00	1.00	1.00	1.00	1.00	1.00	1.00	1.00	1.00	1.00	1.00	1.00	1.00	1.00	1.00	1.00	1.00	1.00	1.00	1.00	1.00	1.00	1.00	1.00	1.00	1.00	1.00	1.00	1.00	1.00	1.00	1.00	1.00	1.00	1.00	1.00	1.00	1.00	1.00	1.00	1.00
NEG_H		ERCC_00154.1	ERCC_00154.1:115	Negative	1.00	1.00	2.52	1.00	1.00	1.00	3.00	1.00	1.00	5.62	1.00	12.59	1.00	8.71	1.00	1.00	1.00	1.00	1.00	3.43	1.00	3.85	1.00	1.00	1.00	1.00	5.39	1.00	1.00	1.63	8.22	1.26	1.00	1.84	1.00	1.00	1.32	1.00	1.00	1.00	1.00	1.00	1.00	1.00	1.00
POS_A		ERCC_00117.1	ERCC_00117.1:385	Positive	15715.91	18354.07	17736.52	18491.29	16438.75	18443.14	10533.00	15674.76	12133.38	14617.62	8837.77	12592.59	16795.94	15798.71	24968.03	21877.63	21638.79	22436.23	25335.42	21489.43	22475.66	18231.85	30755.71	27429.49	5950.56	18733.80	18981.39	18679.19	24916.75	16214.63	18042.22	11499.26	25918.95	18009.84	36272.14	27245.82	30185.32	30425.47	22357.91	24106.02	33126.72	22895.79	11410.13	27519.00	27446.35
POS_B		ERCC_00112.1	ERCC_00112.1:695	Positive	7533.91	9147.07	8781.52	9425.29	8181.75	9471.14	5342.00	8160.76	6007.38	7331.62	4596.77	6335.60	8609.94	7800.71	12590.03	10935.63	10682.79	11087.23	12336.42	9707.43	10248.66	8050.85	13898.71	13756.49	2989.56	8270.80	8895.39	8397.19	11360.75	7316.63	8232.22	5091.26	11108.95	8969.83	15859.14	11805.82	13180.32	13349.48	9728.91	10831.02	14495.72	9941.79	5810.13	12269.00	12312.35
POS_C		ERCC_00002.1	ERCC_00002.1:850	Positive	2233.91	2571.07	2482.52	2513.29	2355.75	2592.14	1548.00	2396.76	1641.38	2074.62	1280.77	1785.59	2429.94	2279.71	3342.03	2990.63	2883.79	3052.23	3337.42	2517.43	2659.66	2073.85	3635.71	3960.49	847.56	2121.80	2177.39	2056.19	2920.75	1844.63	2192.22	1280.26	2746.95	2685.84	3957.14	2985.82	3381.32	3419.48	2476.91	2754.02	3577.72	2579.79	1689.13	3903.00	3922.35
POS_D		ERCC_00092.1	ERCC_00092.1:540	Positive	473.91	613.07	595.52	586.29	554.75	594.14	361.00	531.76	401.38	510.62	309.77	441.59	578.94	598.71	770.03	726.63	754.79	790.23	866.42	637.43	684.66	534.85	870.71	896.49	221.56	531.80	538.39	578.19	678.75	512.63	508.22	340.26	748.95	564.84	1061.14	777.82	850.32	904.48	684.91	737.02	933.72	649.79	405.13	852.00	853.35
POS_E		ERCC_00035.1	ERCC_00035.1:485	Positive	69.91	89.07	62.52	69.29	59.75	71.14	38.00	75.76	40.38	59.62	24.77	51.59	66.94	64.71	119.03	89.63	87.79	107.23	107.42	98.43	103.66	75.85	112.71	96.49	1.56	77.80	85.39	68.19	97.75	54.63	63.22	40.26	96.95	72.84	130.14	114.82	133.32	119.48	110.91	104.02	139.72	100.79	49.13	116.00	111.35
POS_F		ERCC_00034.1	ERCC_00034.1:195	Positive	34.91	40.07	41.52	36.29	31.75	32.14	33.00	50.76	19.38	43.62	8.77	29.59	37.94	41.71	59.03	31.63	44.79	54.23	70.42	44.43	55.66	33.85	50.71	47.49	12.56	36.80	30.39	53.19	56.75	30.63	46.22	23.26	50.95	39.84	79.14	53.82	65.32	87.48	49.91	52.02	60.72	58.79	28.13	55.00	59.35
[truncated: 124 more columns]
