# Supplementary material for: Regulatory T cells infiltrate the tumor-induced tertiary lymphoïd structures and are associated with poor clinical outcome in NSCLC
Source: Commun Biol. 2022 Dec 24;5:1416. doi: 10.1038/s42003-022-04356-y (PMC9789959; doi:10.1038/s42003-022-04356-y)
Supplement: Supplementary file 6 — Supplementary Data 3 [file 42003_2022_4356_MOESM6_ESM.xlsx]

## Sheet: Feuille 1 - data_all
data_all
Gender	Age (year)	histologic type (1:ADC, 2:SCC, 3: others, 4:ND)	Type_operation	TNM Stage	Density DC-Lamp	Density CD8+ stroma	Density CD3+FoxP3+	Statut_tabacco (Pack/year)	group Treg_DC_CD8	Censure	Survival (month)
M	60	1	0	IA	2.212799745	961.106089	110.73802109	35	3 Hi	Censure	86
F	73	2	0	IA	4.855387569	2660.043205	80.416571483	30	3 Hi	Censure	59
F	63	1	0	IA	6.99726852	296.822782	173.289295498	25	Treg Hi /DC CD8 mix	Censure	86
F	54	2	0	IA	4.01821626	1089.566173	213.099351188	35	3 Hi	Censure	111
M	60	1	0	IA	2.580607655	860.423181	5.214096604	50	Treg Lo /DC Hi CD8 Hi	Censure	87
F	47	1	0	IA	1.059544008	264.196581	78.630359386	30	Treg Hi /DC Lo CD8 Lo	non Censure	43
M	54	1	0	IA	0.399509444	401.080241	5.482470858	10	Treg Lo /DC CD8 mix	Censure	97
M	62	1	0	IA	3.188351945	514.489125	32.599348935	50	3 Hi	Censure	86
M	73	2	1	IA	0.752971097	367.583898	111.021810883	25	Treg Hi /DC Lo CD8 Lo	non Censure	0
M	81	2	1	IA	4.303794886	1605.795222	78.1087904	40	3 Hi	non Censure	59
M	82	1	0	IA	0.390557707	408.007684	112.866544	30	Treg Hi /DC CD8 mix	non Censure	49
M	53	1	0	IA	3.943218934	1411.134977	32.131914058	50	3 Hi	Censure	91
M	63	2	0	IA	0.471484222	311.26965	118.300399142	120	Treg Hi /DC Lo CD8 Lo	Censure	92
M	64	1	0	IA	0.809630533	178.453338	1.492646424	40	3 Lo	Censure	90
M	77	3	0	IA	2.737709064	259.234449	30.496033778	50	Treg Hi /DC CD8 mix	non Censure	35
M	71	1	0	IA	1.10155709	752.178506	37.20082148	80	Treg Hi /DC CD8 mix	non Censure	54
M	67	2	0	IA	0.545221007	898.379985	67.694863306	30	Treg Hi /DC CD8 mix	Censure	89
M	65	1	0	IA	5.079956089	928.608157	30.223027306	50	3 Hi	non Censure	46
M	71	2	0	IA	6.875609349	575.754654	46.192766623	15	3 Hi	Censure	82
M	72	2	0	IA	1.061457945	645.240922	227.262546282	55	Treg Hi /DC CD8 mix	non Censure	79
M	63	1	0	IA	2.534913842	626.569503	16.95225153	40	Treg Lo /DC Hi CD8 Hi	Censure	81
M	63	1	0	IA	5.382670753	181.133641	28.570150299	20	Treg Hi /DC CD8 mix	non Censure	51
M	78	2	0	IA	0.36435808	179.248452	51.262129418	50	Treg Hi /DC Lo CD8 Lo	non Censure	0
M	55	3	0	IA	1.079084887	1200.010958	71.958544944	15	Treg Hi /DC CD8 mix	Censure	89
M	67	2	0	IA	0.342619602	1124.503689	39.537566993	35	Treg Hi /DC CD8 mix	non Censure	54
M	74	2	0	IA	0.68937567	233.288931	18.774661268	70	3 Lo	non Censure	68
F	66	1	0	IA	0.888767123	439.077834	36.387291055	45	Treg Hi /DC CD8 mix	non Censure	35
M	47	1	0	IA	2.702207389	433.471661	285.290844098	60	3 Hi	non Censure	104
M	57	1	0	IA	7.436867157	953.569233	124.203419748	40	3 Hi	non Censure	9
M	74	NA	0	IA	1.811240968	447.831566	121.496554905	100	NA	Censure	119
M	55	1	0	IA	5.292207048	647.492935	180.632218878	50	3 Hi	non Censure	46
M	50	2	0	IA	3.195295444	508.273619	66.569665228	NA	3 Hi	non Censure	40
M	68	1	0	IA	3.096002399	981.200983	70.471800018	45	3 Hi	Censure	112
M	45	1	0	IA	5.666933181	550.50037	100.880419803	60	3 Hi	Censure	65
M	74	1	0	IA	3.828646709	601.963261	58.901436087	40	3 Hi	Censure	86
M	67	1	0	IA	3.298133598	3552.351091	99.728000623	80	3 Hi	non Censure	82
F	72	2	0	IA	3.607940411	855.956689	58.343961327	60	3 Hi	non Censure	45
M	77	3	0	IA	2.759202851	378.05892	66.830297178	40	3 Hi	non Censure	0
M	71	2	0	IA	3.34572502	2570.185545	299.502462446	35	3 Hi	Censure	95
M	50	1	0	IA	0.185830592	435.953147	85.119012019	30	Treg Hi /DC CD8 mix	Censure	94
M	46	1	0	IA	0.77431564	105.005743	12.016756866	40	3 Lo	non Censure	91
M	76	2	0	IA	9.643913313	618.424465	19.427196833	25	Treg Lo /DC Hi CD8 Hi	Censure	95
M	65	2	0	IA	0.028247821	241.037525	10.396903761	NA	3 Lo	Censure	92
M	70	1	0	IA	3.166953056	261.565935	59.990457143	15	Treg Hi /DC CD8 mix	non Censure	1
F	76	1	0	IA	17.26555774	1736.491533	159.439844611	55	3 Hi	Censure	74
M	62	1	0	IA	1.001488914	402.961352	8.955407007	60	Treg Lo /DC CD8 mix	Censure	103
M	69	1	0	IA	2.041801646	327.934461	75.217748835	0	3 Hi	Censure	103
M	71	2	0	IA	1.096639234	436.912895	74.091963419	10	Treg Hi /DC CD8 mix	Censure	95
F	70	1	0	IA	7.45098608	1045.995275	17.127026718	10	Treg Lo /DC Hi CD8 Hi	Censure	81
F	52	1	0	IA	8.575368341	1266.266428	44.00141249	34	3 Hi	Censure	77
M	55	1	0	IA	11.37940803	892.062819	18.35350406	35	Treg Lo /DC Hi CD8 Hi	non Censure	17
M	44	1	0	IB	1.009088644	298.177617	75.78765354	25	Treg Hi /DC Lo CD8 Lo	Censure	79
M	64	1	0	IB	2.326883436	377.712408	220.050842518	40	3 Hi	non Censure	30
M	51	1	0	IB	0.371186234	139.907785	28.266096878	50	Treg Hi /DC Lo CD8 Lo	non Censure	40
M	56	2	0	IB	3.923035945	771.302443	10.652150439	38	Treg Lo /DC Hi CD8 Hi	non Censure	50
M	53	NA	0	IB	7.334305691	889.567147	21.37919143	50	Treg Lo /DC Hi CD8 Hi	Censure	121
M	46	1	0	IB	0.492347954	100.178773	13.710856821	50	3 Lo	Censure	96
M	67	2	1	IB	0.33997482	143.171199	46.996540445	50	Treg Hi /DC Lo CD8 Lo	non Censure	0
M	67	1	0	IB	0.447898987	165.464166	35.337060269	50	Treg Hi /DC Lo CD8 Lo	non Censure	18
M	58	2	0	IB	4.859671727	1127.671491	22.33356096	50	3 Hi	non Censure	64
F	62	1	0	IB	0.134662857	241.67852	19.854726193	0	3 Lo	Censure	112
F	71	2	0	IB	4.059632355	794.216864	89.99132956	20	3 Hi	non Censure	50
M	74	2	1	IB	1.267207523	422.454152	14.268753866	20	Treg Lo /DC Hi CD8 Hi	Censure	120
F	61	1	0	IB	6.497760858	348.578736	104.8847735	80	3 Hi	Censure	54
M	57	1	0	IB	1.133270818	940.59476	453.364066964	60	Treg Hi /DC CD8 mix	non Censure	5
M	66	2	1	IB	7.023969439	891.040777	9.441059914	70	Treg Lo /DC Hi CD8 Hi	Censure	120
M	52	1	0	IB	2.368165603	867.4446	35.24625026	40	3 Hi	non Censure	29
M	62	1	0	IB	3.963226873	712.146666	196.114642119	45	3 Hi	Censure	94
M	76	5	0	IB	6.63252392	482.938621	10.681804475	25	Treg Lo /DC Hi CD8 Hi	non Censure	29
M	72	2	0	IB	0.756966326	273.768456	68.187848522	35	Treg Hi /DC Lo CD8 Lo	non Censure	20
M	54	2	0	IB	3.278359732	931.399222	306.945264032	60	3 Hi	Censure	76
F	72	1	0	IB	2.296407193	156.264001	136.1653958	0	Treg Hi /DC CD8 mix	Censure	78
M	60	1	0	IB	0.661847904	315.920028	4.502910273	NA	3 Lo	non Censure	20
M	59	1	0	IB	3.590116179	526.563784	300.784950145	45	3 Hi	Censure	52
M	61	1	0	IB	2.293551995	615.838946	11.59168044	50	Treg Lo /DC Hi CD8 Hi	Censure	81
M	54	1	0	IB	7.552740316	913.47716	23.480665651	40	3 Hi	non Censure	51
F	59	1	0	IB	6.797646811	614.824743	121.5710522	5	3 Hi	non Censure	10
F	60	1	0	IB	12.23654716	1178.681252	35.23546976	0	3 Hi	Censure	93
M	57	1	0	IB	12.34332207	894.425236	7.917624328	50	Treg Lo /DC Hi CD8 Hi	Censure	64
M	79	1	0	IB	3.590877878	667.598994	159.926901535	90	3 Hi	non Censure	32
F	61	1	0	IB	6.255233485	324.969721	3.497353292	30	Treg Lo /DC Hi CD8 Hi	Censure	87
M	75	1	0	IB	1.117089695	152.699111	16.90373467	0	3 Lo	Censure	75
F	70	1	0	IB	6.366653796	345.984274	160.5290776	0	3 Hi	non Censure	68
F	70	1	0	IB	0.408501541	90.2684	34.845617798	50	Treg Hi /DC Lo CD8 Lo	non Censure	60
M	54	1	0	IB	0.888606762	1005.290358	98.92823863	50	Treg Hi /DC CD8 mix	Censure	82
F	64	1	0	IB	2.788863519	936.033728	144.381128937	25	3 Hi	Censure	87
F	57	1	0	IB	9.862401818	1308.52421	14.82530384	25	Treg Lo /DC Hi CD8 Hi	Censure	90
F	51	1	NA	IB	5.114603524	711.602273	18.15491398	45	Treg Lo /DC Hi CD8 Hi	Censure	70
F	69	1	1	IB	0.54753152	211.601594	43.325338574	20	Treg Hi /DC CD8 mix	non Censure	21
F	79	1	0	IB	0.266758469	792.247884	171.977415937	NA	Treg Hi /DC CD8 mix	non Censure	47
F	60	1	0	IB	14.36153056	1169.63257	6.271529101	0	Treg Lo /DC Hi CD8 Hi	Censure	74
M	74	1	0	IB	1.417888862	707.464786	141.151336286	40	3 Hi	non Censure	1
M	67	1	0	IB	0.967684569	512.214803	66.22533234	50	Treg Hi /DC CD8 mix	Censure	84
M	65	2	0	IB	8.502659868	2206.111222	386.6242826	90	3 Hi	non Censure	45
M	80	2	1	IB	0.195959655	598.189449	23.598110493	80	Treg Hi /DC CD8 mix	non Censure	71
M	59	1	0	IB	0.351329822	69.495689	4.566421703	10	3 Lo	Censure	88
M	66	1	0	IB	2.899860318	466.587566	28.194219043	0	Treg Hi /DC CD8 mix	non Censure	61
M	70	2	0	IB	5.307434844	1020.10319	122.931300149	50	NA	non Censure	1
M	64	2	0	IB	3.149205413	1212.081513	39.104834298	50	3 Hi	non Censure	63
M	58	2	1	IB	0.810422079	495.112053	24.509180619	NA	Treg Hi /DC Lo CD8 Lo	non Censure	0
M	69	1	0	IB	2.343607927	932.964378	84.972247069	50	3 Hi	Censure	91
F	77	1	0	IB	5.471666474	304.461094	163.303107864	0	Treg Hi /DC CD8 mix	non Censure	2
M	70	1	0	IB	0.298980699	285.857773	9.1841834	80	3 Lo	non Censure	57
F	74	1	0	IB	7.738260253	675.332633	58.690156834	0	3 Hi	non Censure	62
M	57	1	0	IB	1.548897184	547.300411	103.905970339	NA	3 Hi	non Censure	29
M	72	NA	0	IB	0.166449272	139.953143	5.645170346	40	3 Lo	non Censure	39
M	72	2	0	IB	5.945422368	994.769678	32.160261825	80	3 Hi	non Censure	92
M	71	3	0	IB	3.562220033	1176.103018	190.206569716	100	3 Hi	non Censure	92
F	52	1	0	IB	5.881197793	1180.421855	123.660641704	45	3 Hi	non Censure	14
M	60	1	0	IB	1.325779423	527.027719	12.55686816	NA	Treg Lo /DC Hi CD8 Hi	non Censure	9
M	67	1	0	IB	0.043519107	333.607065	39.818068573	50	Treg Hi /DC CD8 mix	non Censure	21
M	71	1	0	IB	2.633103275	1747.685543	37.603536761	45	3 Hi	Censure	83
M	78	2	0	IB	0.480438171	1046.423725	22.077218627	40	Treg Hi /DC CD8 mix	non Censure	25
M	69	1	0	IB	2.385699121	1145.786683	68.216362893	80	3 Hi	Censure	89
M	76	2	0	IB	2.106473507	729.835401	18.966361891	50	Treg Lo /DC Hi CD8 Hi	non Censure	0
F	44	1	0	IB	1.521002029	387.231198	18.217048928	28	Treg Lo /DC Hi CD8 Hi	Censure	100
M	73	2	0	IB	0.45902847	309.214616	53.806039176	NA	Treg Hi /DC Lo CD8 Lo	non Censure	54
M	48	1	0	IB	8.778251079	1268.278276	15.536293566	60	Treg Lo /DC Hi CD8 Hi	Censure	86
M	61	3	0	IB	2.209514576	1200.08817	149.385889501	40	3 Hi	non Censure	71
M	70	1	0	IB	0.022323735	150.973397	1.445493712	60	3 Lo	Censure	84
M	63	2	0	IB	1.836604949	1084.820722	10.449324306	50	Treg Lo /DC Hi CD8 Hi	Censure	98
F	31	1	0	IB	2.164000395	306.06747	68.486684535	30	3 Hi	non Censure	70
M	64	2	0	IB	0.390914587	1462.485159	14.846585842	80	Treg Lo /DC CD8 mix	non Censure	69
M	75	2	0	IB	0.360346953	292.659059	12.985581974	10	Treg Lo /DC CD8 mix	Censure	96
M	69	2	0	IB	1.53024807	308.945191	11.498860257	NA	Treg Lo /DC Hi CD8 Hi	Censure	92
M	66	1	0	IB	10.87768544	1643.91918	116.397805698	60	3 Hi	non Censure	25
M	57	1	0	IB	1.183438063	359.827114	11.11418825	40	Treg Lo /DC CD8 mix	non Censure	61
M	57	1	0	IB	2.184214749	902.77789	42.546622906	40	3 Hi	non Censure	51
M	68	2	0	IB	0.4048653	236.819184	9.983259384	NA	3 Lo	Censure	98
F	65	2	0	IB	1.04638035	769.933886	33.564952609	70	Treg Hi /DC CD8 mix	non Censure	68
M	73	1	0	IB	0.642587913	111.942286	59.54024617	35	Treg Hi /DC Lo CD8 Lo	non Censure	19
M	72	2	0	IB	0.445419068	439.682998	29.212262093	10	Treg Hi /DC CD8 mix	Censure	88
M	65	1	0	IB	1.076403127	267.220192	20.435400335	60	3 Lo	non Censure	15
M	55	1	0	IB	0.462379494	102.433594	46.369899111	2	Treg Hi /DC Lo CD8 Lo	non Censure	81
M	53	1	0	IB	0.755457417	530.582905	23.892158191	60	Treg Hi /DC CD8 mix	non Censure	16
M	72	2	0	IB	4.024649686	376.873546	31.215968115	80	3 Hi	Censure	87
M	69	2	0	IB	0.280479953	541.523051	8.486386861	110	Treg Lo /DC CD8 mix	Censure	88
M	57	1	0	IB	3.64703315	439.947425	53.00123327	60	3 Hi	Censure	91
M	61	1	0	IB	4.360897996	968.653123	23.931637133	45	3 Hi	Censure	88
M	57	2	0	IB	0.037337983	542.658733	9.424050114	25	Treg Lo /DC CD8 mix	Censure	91
M	64	2	0	IB	0.253463028	250.113954	1.222384069	40	3 Lo	Censure	92
M	73	2	0	IB	1.057355802	692.639903	14.490407444	60	Treg Lo /DC CD8 mix	non Censure	41
F	41	1	0	IB	10.07148405	589.430094	80.553545428	25	3 Hi	Censure	124
F	62	1	0	IB	0.549281716	387.263806	14.533590797	80	Treg Lo /DC CD8 mix	Censure	92
M	54	1	0	IB	0.341800494	241.481705	43.455792022	32	Treg Hi /DC Lo CD8 Lo	non Censure	77
M	63	2	0	IIA	0.496353685	808.372431	13.140788694	60	Treg Lo /DC CD8 mix	non Censure	1
M	65	1	0	IIA	17.54581279	489.34412	187.640792316	50	3 Hi	Censure	88
F	75	1	0	IIA	2.129903392	417.913192	117.243550829	0	3 Hi	Censure	104
M	60	1	0	IIA	10.85095686	942.086793	38.71733673	60	3 Hi	Censure	80
F	72	2	0	IIA	2.975902358	1922.926014	14.361759472	55	Treg Lo /DC Hi CD8 Hi	Censure	116
M	42	1	1	IIA	0.499050182	184.045267	16.981996812	45	3 Lo	non Censure	10
M	61	1	0	IIA	0.384261963	710.156378	32.8829279	NA	Treg Hi /DC CD8 mix	Censure	85
F	57	1	0	IIA	2.44241372	447.990556	117.2260721	30	3 Hi	Censure	85
M	50	1	0	IIA	2.461415865	466.091821	31.879659655	60	Treg Hi /DC CD8 mix	Censure	58
M	68	1	0	IIA	1.110730582	583.254808	95.772089883	10	Treg Hi /DC CD8 mix	non Censure	24
M	46	1	0	IIA	0.861077171	833.137548	6.589578142	25	Treg Lo /DC CD8 mix	Censure	91
F	56	1	0	IIA	2.909725242	568.217663	22.795440085	50	3 Hi	non Censure	27
M	50	3	0	IIA	25.05334393	3767.628713	85.988826997	70	3 Hi	Censure	115
F	73	2	0	IIA	2.000596803	660.583664	24.341622209	40	3 Hi	Censure	63
M	64	2	0	IIA	0.073447299	383.135386	21.680304541	55	Treg Lo /DC CD8 mix	Censure	91
M	63	2	0	IIA	2.36039924	322.338375	65.136691758	70	Treg Hi /DC CD8 mix	non Censure	46
F	61	1	0	IIA	0.179328883	545.748025	13.160466471	45	Treg Lo /DC CD8 mix	Censure	68
M	79	2	0	IIA	0.017739585	199.083041	11.546545489	40	3 Lo	non Censure	22
M	74	1	0	IIA	18.08365345	1173.358594	87.85783958	80	3 Hi	Censure	71
M	83	1	NA	IIA	0.103918475	93.921628	30.193179738	5	Treg Hi /DC Lo CD8 Lo	non Censure	19
F	83	1	0	IIA	5.882984039	1011.368109	15.534529222	40	Treg Lo /DC Hi CD8 Hi	non Censure	35
M	67	1	0	IIA	4.086802124	1028.075331	105.573524681	40	3 Hi	non Censure	85
F	40	3	0	IIA	4.095584602	1041.977671	292.804351837	40	3 Hi	Censure	117
M	71	1	0	IIA	5.325372687	904.052695	516.393813916	70	3 Hi	non Censure	16
M	60	1	0	IIA	7.491907473	2349.859075	55.700635007	70	3 Hi	Censure	78
M	74	1	0	IIA	13.54896068	1412.316166	39.930963178	50	3 Hi	non Censure	41
M	50	1	0	IIA	1.395754771	575.097804	78.710896906	45	3 Hi	Censure	134
F	56	1	1	IIA	1.40788003	270.655673	2.139021105	0	Treg Lo /DC CD8 mix	Censure	74
M	64	1	0	IIA	7.434949265	605.120392	45.1710914	40	3 Hi	non Censure	114
M	53	1	0	IIA	1.28073937	1364.782723	157.43226444	20	3 Hi	Censure	92
M	48	2	0	IIA	1.049838868	683.724479	12.098165374	60	Treg Lo /DC CD8 mix	non Censure	40
F	40	1	0	IIA	1.263659422	570.951673	130.771978273	50	3 Hi	Censure	95
F	73	1	0	IIA	7.613431659	522.37543	82.632533392	0	3 Hi	Censure	76
F	53	1	0	IIA	3.842667718	724.545059	188.38816129	40	3 Hi	Censure	100
M	43	2	0	IIA	0.026297416	91.905892	14.667137384	40	3 Lo	non Censure	0
M	82	2	1	IIA	0.146139564	215.925488	24.085641745	70	Treg Hi /DC Lo CD8 Lo	non Censure	64
M	82	2	0	IIA	2.947138649	615.059355	32.053555008	40	3 Hi	non Censure	26
M	54	1	0	IIA	3.279768131	2239.997041	12.823169905	80	Treg Lo /DC Hi CD8 Hi	non Censure	27
M	62	NA	0	IIA	3.417675416	438.605258	108.018673184	40	3 Hi	Censure	121
F	52	1	0	IIA	4.582715976	2034.223891	52.3261678	80	3 Hi	Censure	83
F	50	1	1	IIA	3.300753807	1057.673861	351.7922662	50	3 Hi	non Censure	80
M	42	1	0	IIA	0.823358524	1365.924221	50.556117359	60	Treg Hi /DC CD8 mix	non Censure	19
M	53	1	0	IIA	0.477396711	735.281247	27.34382051	45	Treg Hi /DC CD8 mix	Censure	72
M	71	2	0	IIA	4.001239237	760.986869	79.660615707	20	3 Hi	non Censure	12
F	62	1	0	IIB	1.119101429	917.217384	29.48061071	0	Treg Hi /DC CD8 mix	Censure	78
F	63	2	1	IIB	3.814815893	384.042766	210.82256276	90	3 Hi	Censure	124
M	19	1	0	IIB	0.962994729	248.386469	68.05457785	0	Treg Hi /DC Lo CD8 Lo	non Censure	40
M	60	1	0	IIB	1.426651611	396.293258	240.1705697	50	3 Hi	non Censure	0
M	57	2	0	IIB	0.709456768	232.577166	21.60868643	NA	3 Lo	non Censure	1
M	55	1	0	IIB	7.440391406	2096.39256	32.104037938	25	3 Hi	non Censure	48
M	70	2	0	IIB	0.470372115	63.325463	6.452266483	100	3 Lo	non Censure	14
M	42	1	0	IIB	2.672149575	1243.23655	41.837572891	35	3 Hi	Censure	93
M	75	1	0	IIB	3.493802127	1103.140454	171.7362756	50	3 Hi	non Censure	42
M	69	2	0	IIB	0.795104653	459.203967	10.403520633	50	3 Lo	Censure	126
M	70	1	1	IIB	0.194790336	205.569356	4.706088752	70	3 Lo	non Censure	9
M	38	4	0	IIB	1.035272679	829.317066	86.21425393	15	Treg Hi /DC CD8 mix	Censure	91
M	47	1	0	IIB	1.141038671	747.153428	26.493688656	35	Treg Hi /DC CD8 mix	non Censure	23
M	61	2	1	IIB	3.371323732	1241.413739	77.936127793	40	3 Hi	non Censure	1
F	41	4	0	IIB	2.035450024	527.527727	11.611256168	22	Treg Lo /DC Hi CD8 Hi	non Censure	4
M	55	1	0	IIB	1.989509007	535.777468	47.842927115	35	3 Hi	non Censure	69
F	44	1	0	IIB	0.335794141	211.069402	8.828203416	45	3 Lo	non Censure	24
M	55	1	0	IIB	0.10873997	7.702907	62.608543096	35	Treg Hi /DC Lo CD8 Lo	non Censure	20
M	75	2	0	IIB	2.117472079	768.47587	31.990951537	60	3 Hi	Censure	119
M	75	2	0	IIB	0.431848527	399.012936	24.180994745	80	Treg Hi /DC Lo CD8 Lo	non Censure	34
M	63	4	0	IIB	0.187837541	189.512282	3.829234469	40	3 Lo	non Censure	4
M	79	1	0	IIB	0.484481361	335.496147	32.702624732	NA	Treg Hi /DC Lo CD8 Lo	non Censure	16
M	60	2	0	IIB	1.432078027	732.806581	4.778236626	30	Treg Lo /DC Hi CD8 Hi	Censure	118
M	68	1	0	IIB	0.465562129	745.689025	65.91900988	50	Treg Hi /DC CD8 mix	non Censure	3
M	54	2	1	IIB	1.927767856	973.37436	22.326043268	40	3 Hi	non Censure	81
M	70	2	0	IIB	2.473626381	569.786864	40.257940944	30	3 Hi	Censure	117
M	63	1	0	IIB	0.709969667	519.073225	113.47993225	27	Treg Hi /DC CD8 mix	non Censure	65
M	52	2	1	IIB	0.318264773	202.799851	32.536884111	NA	Treg Hi /DC Lo CD8 Lo	non Censure	57
M	61	4	0	IIB	0.111080384	39.943792	0.409703585	40	3 Lo	non Censure	15
M	62	3	0	IIB	0.611569377	374.266314	5.574099803	50	Treg Lo /DC CD8 mix	Censure	30
M	76	1	0	IIB	3.073212952	934.637382	135.710625505	80	3 Hi	non Censure	30
M	56	2	1	IIB	0.711167917	554.401639	62.045653791	NA	Treg Hi /DC CD8 mix	non Censure	24
M	61	1	0	IIB	0.140910062	106.723497	1.060622947	60	3 Lo	non Censure	16
F	67	1	0	IIB	0.710782445	725.272129	8.017698707	0	Treg Lo /DC CD8 mix	Censure	91
F	72	2	0	IIB	0.950807274	664.490562	65.258370074	45	Treg Hi /DC CD8 mix	Censure	81
M	72	2	0	IIB	0.723508564	449.365645	12.862627866	10	Treg Lo /DC CD8 mix	Censure	82
F	50	2	0	IIB	0.48073467	448.602352	55.268477576	60	Treg Hi /DC CD8 mix	Censure	121
M	74	2	0	IIB	1.464223635	214.916405	58.653740114	50	Treg Hi /DC CD8 mix	non Censure	40
M	74	3	1	IIB	1.876821848	413.910109	42.815550707	75	Treg Hi /DC CD8 mix	non Censure	0
M	72	2	0	IIB	0.429509629	381.634972	7.764101928	30	3 Lo	non Censure	23
M	44	4	0	IIB	3.096346574	1384.569348	9.806651507	15	Treg Lo /DC Hi CD8 Hi	Censure	68
M	49	2	1	IIB	4.811799371	1858.459746	4.528873119	30	Treg Lo /DC Hi CD8 Hi	Censure	116
M	69	2	1	IIB	13.45977982	NA	9.864500946	50	NA	non Censure	2
F	62	1	0	IIB	1.806768594	776.469409	23.36983434	40	3 Hi	non Censure	11
M	67	2	1	IIB	0.020795962	121.957846	1.007218109	50	3 Lo	non Censure	15
M	55	2	0	IIB	0.677386678	1285.658299	35.536992781	30	Treg Hi /DC CD8 mix	non Censure	9
M	57	1	0	IIB	1.224301916	420.136682	54.381543896	70	Treg Hi /DC CD8 mix	non Censure	17
M	64	2	0	IIB	2.441608532	977.07535	21.399542948	45	Treg Lo /DC Hi CD8 Hi	Censure	115
M	77	1	0	IIB	1.221324097	311.326107	24.426213282	0	Treg Hi /DC Lo CD8 Lo	non Censure	56
M	51	1	0	IIB	0.97108175	283.960547	127.829067875	90	Treg Hi /DC Lo CD8 Lo	non Censure	47
M	65	4	1	IIB	0.017186792	70.317319	30.258601083	50	Treg Hi /DC Lo CD8 Lo	non Censure	6
F	53	1	0	IIIA	20.76121407	1086.550388	23.23517818	32	3 Hi	Censure	75
F	45	1	1	IIIA	11.70391942	927.359647	283.681699573	50	3 Hi	non Censure	17
M	48	1	0	IIIA	8.019695466	1028.684797	16.968980065	30	Treg Lo /DC Hi CD8 Hi	non Censure	14
M	75	3	0	IIIA	0.68122493	546.272785	164.105292058	35	Treg Hi /DC CD8 mix	non Censure	13
M	61	1	0	IIIA	5.491367211	1229.686789	56.08613017	25	3 Hi	non Censure	60
M	49	1	0	IIIA	2.489176272	488.83628	18.465073201	60	Treg Lo /DC Hi CD8 Hi	Censure	62
F	43	1	0	IIIA	5.161285554	279.449047	40.78886753	0	Treg Hi /DC CD8 mix	Censure	73
F	59	1	0	IIIA	2.805104577	839.457256	45.53424166	40	3 Hi	Censure	73
M	54	1	0	IIIA	0.353584534	102.222645	23.735212078	30	Treg Hi /DC Lo CD8 Lo	non Censure	51
M	67	1	1	IIIA	0.535442851	717.92047	70.030930184	50	Treg Hi /DC CD8 mix	non Censure	0
M	73	1	1	IIIA	3.733449701	1921.401577	211.305330235	40	3 Hi	Censure	91
M	76	2	0	IIIA	0.80760221	664.719376	154.202654982	70	Treg Hi /DC CD8 mix	non Censure	11
M	80	1	0	IIIA	1.121933547	606.38875	24.047421759	10	Treg Hi /DC CD8 mix	non Censure	8
M	72	2	1	IIIA	0.610463193	266.85752	103.436393324	90	Treg Hi /DC Lo CD8 Lo	non Censure	1
M	76	1	0	IIIA	15.72495403	2217.224663	2.655655603	40	Treg Lo /DC Hi CD8 Hi	non Censure	45
M	76	1	1	IIIA	2.200979015	291.996344	13.88669853	80	Treg Lo /DC CD8 mix	non Censure	41
M	61	1	0	IIIA	0.409307422	255.842628	8.499375319	40	3 Lo	non Censure	51
F	72	1	0	IIIA	4.485233129	813.740668	42.131289619	0	3 Hi	non Censure	1
F	71	1	0	IIIA	2.136117422	299.87553	25.569428771	0	Treg Hi /DC CD8 mix	non Censure	77
M	73	2	1	IIIA	0.121453409	170.274258	9.471467546	30	3 Lo	Censure	128
M	65	1	0	IIIA	4.113966964	674.737544	36.64157796	70	3 Hi	non Censure	0
F	48	1	0	IIIA	0.466710007	31.999922	41.890595095	20	Treg Hi /DC Lo CD8 Lo	non Censure	10
M	44	3	0	IIIA	2.767311371	721.432133	111.502658054	10	3 Hi	Censure	94
M	82	3	0	IIIA	0.604398996	644.479472	9.887716125	40	Treg Lo /DC CD8 mix	non Censure	24
M	74	1	0	IIIA	2.419565543	1705.365176	12.438064107	15	Treg Lo /DC Hi CD8 Hi	Censure	91
F	42	NA	0	IIIA	4.867605957	2309.364808	78.334972658	30	3 Hi	non Censure	3
M	83	1	0	IIIA	27.53620859	2897.026075	220.287927237	35	3 Hi	non Censure	2
M	68	1	0	IIIA	0.12622426	218.757146	110.002201777	80	Treg Hi /DC Lo CD8 Lo	non Censure	14
F	64	1	1	IIIA	4.588835376	314.803903	81.81472934	40	3 Hi	non Censure	0
M	78	2	0	IIIA	3.783927399	818.237502	10.791557977	40	Treg Lo /DC Hi CD8 Hi	Censure	86
M	57	1	0	IIIA	4.374184864	462.616408	21.78831943	15	Treg Lo /DC Hi CD8 Hi	Censure	108
F	83	1	0	IIIA	1.012901566	588.543487	87.206083244	0	Treg Hi /DC CD8 mix	non Censure	12
M	61	1	0	IIIA	3.376265143	1358.186407	57.174573861	70	3 Hi	non Censure	5
F	53	1	0	IIIA	8.637988388	1491.179472	334.665711981	0	3 Hi	non Censure	24
M	72	2	1	IIIA	1.696847774	348.322209	28.955988831	NA	3 Hi	non Censure	28
M	71	2	0	IIIA	5.378500625	710.288176	130.513964291	30	3 Hi	Censure	114
M	76	1	0	IIIA	0.763565283	160.64697	75.637079641	25	Treg Hi /DC Lo CD8 Lo	non Censure	10
F	55	3	0	IIIA	2.531717455	1.507966	131.876594894	0	Treg Hi /DC CD8 mix	non Censure	13
F	69	1	0	IIIA	0.176314176	202.761741	68.548301635	0	Treg Hi /DC Lo CD8 Lo	non Censure	5
M	52	1	0	IIIA	1.476626169	367.566793	35.732130696	20	3 Hi	non Censure	16
M	54	1	1	IIIA	1.231917912	544.359804	32.831764804	NA	Treg Hi /DC CD8 mix	non Censure	55
M	67	2	1	IIIA	0.294025129	201.93955	29.177300831	30	Treg Hi /DC Lo CD8 Lo	non Censure	14
M	63	3	0	IIIA	0.051015507	444.439074	17.893947	50	Treg Lo /DC CD8 mix	non Censure	3
M	72	2	1	IIIA	0.395267351	320.270287	19.501569682	6	3 Lo	non Censure	18
M	60	2	1	IIIA	2.201470459	790.546566	140.822212661	50	3 Hi	non Censure	18
M	61	1	0	IIIA	0.065172684	153.621681	0.646550523	100	3 Lo	non Censure	4
M	74	2	1	IIIA	0	667.93985	6.187561482	NA	Treg Lo /DC CD8 mix	non Censure	0
M	64	2	1	IIIA	0.496021967	341.92386	22.206961418	50	Treg Hi /DC CD8 mix	non Censure	22
M	71	2	0	IIIA	0.186946464	318.241208	39.211937	45	Treg Hi /DC CD8 mix	non Censure	8
M	61	2	0	IIIA	0.703399287	258.757004	147.277974796	35	Treg Hi /DC Lo CD8 Lo	Censure	83
M	68	2	0	IIIA	3.731405877	752.325624	53.426821091	45	3 Hi	non Censure	13
M	71	2	0	IIIA	0.580892626	630.989277	33.687930425	30	Treg Hi /DC CD8 mix	non Censure	7
M	64	2	0	IIIA	1.854363368	369.513947	9.872434185	80	Treg Lo /DC Hi CD8 Hi	non Censure	95
M	66	1	0	IIIA	0.87909988	600.348013	25.979379573	0	Treg Hi /DC CD8 mix	non Censure	25
F	73	1	0	IIIA	2.253391218	407.203689	7.139573543	0	Treg Lo /DC Hi CD8 Hi	non Censure	38
M	72	2	0	IIIA	0.270665245	1059.599046	12.565709979	100	Treg Lo /DC CD8 mix	non Censure	24
M	40	2	0	IIIA	0.668019238	1518.063148	121.906184433	35	Treg Hi /DC CD8 mix	non Censure	25
M	64	1	0	IIIA	6.62626328	462.713541	235.409664982	40	3 Hi	non Censure	29
M	60	1	0	IIIA	0.700981817	1383.785783	163.155117034	35	Treg Hi /DC CD8 mix	non Censure	40
F	60	1	0	IIIA	7.747429727	456.519478	20.992029457	0	Treg Lo /DC Hi CD8 Hi	non Censure	29
F	54	2	1	IIIA	1.230504153	613.595856	33.801622392	10	Treg Hi /DC CD8 mix	non Censure	0
M	66	2	0	IIIA	0.579020191	1070.013509	73.711507132	45	Treg Hi /DC CD8 mix	non Censure	2
M	67	1	0	IIIA	1.76029121	354.43086	189.0937847	35	3 Hi	non Censure	0
M	65	2	1	IIIA	2.617731896	834.827295	235.135054249	10	3 Hi	non Censure	0
F	52	1	0	IIIA	1.161753689	374.276042	128.1836743	60	Treg Hi /DC CD8 mix	non Censure	31
F	82	1	0	IIIA	5.482841906	778.731732	112.109256907	0	3 Hi	non Censure	84
M	51	1	0	IIIA	0.999523403	945.699041	26.94461178	60	Treg Hi /DC CD8 mix	non Censure	12
M	67	2	0	IIIA	1.067877465	913.264099	32.907739046	70	Treg Hi /DC CD8 mix	non Censure	17
M	60	1	0	IIIA	0.328807958	338.633443	0.720815136	70	Treg Lo /DC CD8 mix	non Censure	33
M	58	2	0	IIIA	1.230508426	263.930834	56.091503502	120	Treg Hi /DC CD8 mix	non Censure	66
M	70	1	0	IIIA	9.129718756	250.92176	13.63656831	15	Treg Lo /DC CD8 mix	non Censure	29
M	77	2	1	IIIA	0.341803677	684.4266	32.276952265	52	Treg Hi /DC CD8 mix	non Censure	14
M	56	1	0	IIIA	1.596953093	205.777694	3.710250639	75	Treg Lo /DC CD8 mix	Censure	78
M	51	1	1	IIIA	1.203078354	510.235968	178.20625281	60	Treg Hi /DC CD8 mix	non Censure	8
M	65	1	0	IIIA	3.375471871	210.317914	51.2453061	40	Treg Hi /DC CD8 mix	non Censure	18
M	72	1	0	IIIA	5.098306201	569.863115	200.47184944	80	3 Hi	non Censure	64
M	76	2	0	IIIA	3.839582072	529.009715	223.693971097	50	3 Hi	Censure	88
M	60	1	1	IIIA	2.507611371	1025.606148	87.442817931	60	3 Hi	non Censure	83
M	74	2	1	IIIA	0.651342073	208.761309	35.034362921	50	Treg Hi /DC Lo CD8 Lo	non Censure	27
M	60	1	1	IIIA	0.590761489	334.101156	86.876182582	50	Treg Hi /DC CD8 mix	non Censure	0
F	53	1	0	IIIA	6.431846824	487.714483	102.618837184	0	3 Hi	non Censure	18
M	70	2	1	IIIA	0.277528818	1248.189422	50.113718762	55	Treg Hi /DC CD8 mix	Censure	0
M	72	1	0	IIIA	0.137583972	307.23605	38.039505977	50	Treg Hi /DC Lo CD8 Lo	non Censure	36
M	79	2	1	IIIA	2.574900312	799.190959	41.951959157	15	3 Hi	non Censure	11
M	47	1	0	IIIA	2.384121015	995.503181	151.4852089	50	3 Hi	non Censure	11
M	66	2	0	IIIA	2.47698809	772.962849	344.117798228	30	3 Hi	non Censure	0
F	64	1	0	IIIA	0.844141116	517.75139	129.32709567	30	Treg Hi /DC CD8 mix	non Censure	70
F	55	1	0	IIIA	1.103830116	1128.365453	79.627343104	40	Treg Hi /DC CD8 mix	Censure	96
M	68	2	0	IIIA	1.264489549	916.297977	33.915620813	40	3 Hi	Censure	90
M	73	1	0	IIIA	4.179543604	1740.96798	122.966167427	30	3 Hi	non Censure	17
M	44	1	0	IIIB + IV	0.304365024	600.29473	20.852513254	60	Treg Lo /DC CD8 mix	Censure	93
F	58	1	1	IIIB + IV	4.530265597	656.734233	165.178170686	40	3 Hi	non Censure	19
M	75	1	0	IIIB + IV	0.286201739	307.683234	6.22220999	40	3 Lo	non Censure	3
F	42	1	0	IIIB + IV	0.813712535	224.892959	4.483818245	25	3 Lo	non Censure	23
F	64	1	1	IIIB + IV	3.435530056	681.61255	65.854133633	0	3 Hi	non Censure	25
M	76	2	1	IIIB + IV	1.879296075	702.462202	31.304104736	50	3 Hi	Censure	114
M	57	1	0	IIIB + IV	9.654379954	779.804195	79.483518359	15	3 Hi	non Censure	25
M	51	3	1	IIIB + IV	0.207483491	1009.1643	60.506771338	80	Treg Hi /DC CD8 mix	non Censure	5
