# Supplementary material for: Regulatory T cells infiltrate the tumor-induced tertiary lymphoïd structures and are associated with poor clinical outcome in NSCLC
Source: Commun Biol. 2022 Dec 24;5:1416. doi: 10.1038/s42003-022-04356-y (PMC9789959; doi:10.1038/s42003-022-04356-y)
Supplement: Supplementary file 7 — Supplementary Data 4 [file 42003_2022_4356_MOESM7_ESM.xlsx]

## Sheet: Feuil1
Patient	CD62L + Tregs	CD62L+ CD4 T conv	CD62L- Tregs	CD62L- CD4 T conv		Ratio nonTLS-Treg/TLS-Treg	Ratio nonTLS-T conv/TLS-Tconv
330	8.4966	13.1064	91.9043	86.946		10.8165972271261	6.63385826771654
848	51.0138	9.22786	49.1939	90.79734		0.964325339417961	9.8394795759797
638	16.4826	11.45576	83.9051999999999	88.4246		5.09053183356994	7.71878949978002
527	31.7778	25.1012	67.2559999999999	73.4724		2.11644607241533	2.92704731247908
177	25.1237	8.49086	74.9759	91.4755		2.98426983286697	10.7734081117814
332	18.507	9.5885	81.677	90.3363999999999		4.41330307451235	9.42132763205923
451	14.938	3.8592	85.1679999999999	95.9787		5.70143258803052	24.8701026119403
407	51.3467	23.5815	48.8484	76.4666		0.951344487571743	3.2426520789602
26	56.2587	37.23128	44.0176	62.73218		0.782414097730662	1.68493213233604
169	38.5444	28.9146	61.502	70.9657999999999		1.59561440831872	2.45432411307782
342	21.60737	25.68612	78.7436	74.1619999999999		3.64429359056655	2.88724026828497
524	7.46519999999999	5.10132	92.5072	94.9048799999999		12.3917912447088	18.6039848509797
851	27.30728	11.80462	72.6523	88.1828999999999		2.66054693107479	7.47020234450579
485	36.1125	16.17982	63.671	83.89282		1.76312911041883	5.1850280163809
239	36.3259	16.45464	63.7307	83.55603		1.75441489405631	5.07796159624276
803	53.7522	24.6705	46.4453	75.3786999999999		0.864063238341873	3.05541841470582
35	37.728	8.2225	61.822	91.7433		1.63862383375742	11.1575919732441
918	12.667	5.34298	87.6897	94.45317		6.92268887660851	17.6779943028048
425	31.93056	41.53705	68.07534	58.45835		2.13198077327801	1.40737847295366
508	6.308	2.7559	93.241	97.3656		14.7813887127457	35.3298740883196
665	23.202	9.08419999999999	76.7952999999999	90.9477		3.30985690888716	10.0116355870633
