# Supplementary material for: Regulatory T cells infiltrate the tumor-induced tertiary lymphoïd structures and are associated with poor clinical outcome in NSCLC
Source: Commun Biol. 2022 Dec 24;5:1416. doi: 10.1038/s42003-022-04356-y (PMC9789959; doi:10.1038/s42003-022-04356-y)
Supplement: Supplementary file 8 — Supplementary Data 5 [file 42003_2022_4356_MOESM8_ESM.xlsx]

## Sheet: Feuil1
patient	% Treg Tumor		patient	% Treg NTDL		patient	% Treg LN		patient	% Treg Blood
973	17.8		823	4.49		973	8.02		380	9.48
115	8.67		973	4.05		115	4.03		761	9.91
342	18.3		115	18.3		342	10.8		35	7.84
177	2.83		342	5.26		177	14.5		330	6.11
407	11.9		177	5.09		407	3.64		169	0.603
727	14.2		407	4.75		727	7.77		190	3.59
851	17		727	4.51		851	9.16
239	12.4		851	9.83		239	5.71
380	6.42		239	2.57		400	5.56
761	14.2		380	4.72		918	2.92
803	31.1		803	8.72		236	7.42
35	2.45		35	2.23		484	19.1
400	31.3		400	2.82		527	8.47
524	17.9		524	9.35		508	10.1
918	16.6		918	1.53		638	11.5
236	28.1		484	5.28		332	7.6
484	9.99		527	7.2		26	1.55
527	21.5		508	2.86		807	6.42
508	16.7		638	2.69		485	11.6
638	11.9		332	0.787		425	0.867
332	2.18		26	5.08		665	12.2
26	11.8		807	8.71		848	15.7
807	16.5		330	4.67		186	4.85
330	11.2		485	2.8
485	17.5		425	3.33
425	9.14		665	7.24
665	21.4		848	1.1
848	6.82		169	3.24
169	20.2		186	3.14
186	8.08		190	3.01
190	13
