# Supplementary material for: Regulatory T cells infiltrate the tumor-induced tertiary lymphoïd structures and are associated with poor clinical outcome in NSCLC
Source: Commun Biol. 2022 Dec 24;5:1416. doi: 10.1038/s42003-022-04356-y (PMC9789959; doi:10.1038/s42003-022-04356-y)
Supplement: Supplementary file 9 — Supplementary Data 6 [file 42003_2022_4356_MOESM9_ESM.xlsx]

## Sheet: Feuil1
TUMOR						NTDL						LN						Blood
Patient	Tregs N	Tregs CM	Tregs EM	Tregs EMRA		Patient	Tregs N	Tregs CM	Tregs EM	Tregs EMRA		Patient	Tregs N	Tregs CM	Tregs EM	Tregs EMRA		Patient	Tregs N	Tregs CM	Tregs EM	Tregs EMRA
330	1.476	25.6653	71.1559999999999	2.1036		330	6.9156	31.7926	59.9255	1.3416		330	14.0568	64.0034	21.40543	0.48801		848	5.3034	76.1704	18.4142	0.1446
848	1.2734	80.544	18.2019	0.1884		848	2.599	56.0458	40.117	1.2137		638	7.269	69.973	23.018	0.2779		239	3.0496	68.77	28.0688	0.1796
638	0.7852	22.7354	76.4859999999999	0.3812		638	4.973	48.011	45.584	1.775		527	0.0294	0.1471	99.5356999999999	0.7658		803	15.361	54.3639	29.5957	1.1317
527	0.840199999999999	36.0706	61.9254	0.1976		527	0.1828	2.199	97.4201	0.5484		177	0.9282	51.5716	47.1613999999999	0.3574		TOTAL MEAN	7.90466666666667	66.4347666666667	25.3595666666667	0.4853
177	2.263	20.0369	72.9518	4.84789999999999		177	0.5841	60.6276	38.6873	0.1096		332	0.077	33.105	66.7855	0.1925		SD	6.55496633807782	11.0892220918932	6.06312167974001	0.560072289976928
332	0.205	21.893	76.9569999999999	1.129		332	0.856599999999999	77.6709999999999	21.3918	0.0557		451	0.563	50.399	49.826	0.113		NB	3	3	3	3
451	0	28.808	70.04	1.258		451	0.237	29.132	70.9599999999999	0		407	2.9552	77.5566	19.8166	0.5131		Racine	1.73205080756888	1.73205080756888	1.73205080756888	1.73205080756888
407	4.9069	55.361	36.417	3.5102		407	7.114	68.793	22.952	1.6542		26	53.298	35.089	9.74	1.95
26	6.6447	60.827	30.7429	2.0617		26	52.3892	36.989	6.4132	4.904		169	0	0.0527	99.858	0.5797
169	0.7982	26.2576	72.7782	0.2124		169	0.134	11.2242	89.1532	0.202		342	12.624	63.965	23.707	0.28826
342	12.8686	46.6878	38.56279	2.23178		342	0.376	16.315	83.64	0.376		524	0.819099999999999	60.939	38.173	0.1516
524	0.5212	85.1703	14.247	0.0339		524	0	0.3708	99.4493	0.0929		851	26.788	64.2539999999999	8.75774	0.1321
851	0.60288	32.6418	66.5963999999999	0.1185		851	2.6236	58.1262	39.141	0.3184		485	3.84	79.0819999999999	15.872	0
485	0.5838	33.9885	63.8544	1.3568		485	2.496	72.334	23.993	0.666		35	0.3861	8.669	89.472	1.5008
239	0.2046	98.9223	0.9297	0		239	0.4207	38.6334	61.0515	0.0467		918	7.087	68.51	24.5419	0.11772
803	0.845299999999999	10.6212	84.467	4.26399999999999		803	1.4501	14.993	79.5939999999999	4.42		425	5.83985	66.1382	27.91516	0.12817
35	0.253	31.386	67.785	0.126		35	0.9714	25.29	72.5819999999999	1.1783		508	8.98	50.7	39.979	0.4975
918	0.7646	34.8808	64.6785	0.0328		918	2.9146	41.1296	56.1199999999999	0.549899999999999		665	6.5369	68.1511199999999	24.9632	0.26011
425	1.37424	79.8711	18.75088	0.00967999999999999		425	2.093	31.832	65.94	0.2146		TOTAL MEAN	8.44875277777778	50.6836511111111	40.5848683333333	0.461870555555556
508	0.934999999999999	19.368	77.842	1.404		508	8.69999999999999	55.021	35.035	0.828		SD	13.0978006450395	25.2532005167002	29.5350487257149	0.506589088936078
665	0.9332	26.2401	71.548	1.276		665	4.0248	47.389	47.5056	0.909		NB	18	18	18	18
TOTAL MEAN	1.86090571428571	41.8084142857143	55.0913271428571	1.27349809523809		TOTAL MEAN	4.85978571428571	39.2342476190476	55.0788333333333	1.0192380952381		Racine	4.24264068711928	4.24264068711928	4.24264068711928	4.24264068711928
SD	2.9836696391802	25.119511701251	25.2065638525871	1.45256460546035		SD	11.1825881728375	22.5075467707082	26.3377469962663	1.32725820452397
NB	21	21	21	21		NB	21	21	21	21
Racine	4.58257569495584	4.58257569495584	4.58257569495584	4.58257569495584		Racine	4.58257569495584	4.58257569495584	4.58257569495584	4.58257569495584
