# Supplementary material for: Regulatory T cells infiltrate the tumor-induced tertiary lymphoïd structures and are associated with poor clinical outcome in NSCLC
Source: Commun Biol. 2022 Dec 24;5:1416. doi: 10.1038/s42003-022-04356-y (PMC9789959; doi:10.1038/s42003-022-04356-y)
Supplement: Supplementary file 10 — Supplementary Data 7 [file 42003_2022_4356_MOESM10_ESM.xlsx]

## Sheet: Feuil1
CD4+CD62L- T cell subsets (nonTLS )
Tregs	Tconv	Tregs	Tconv	Tregs	Tconv	Tregs	Tconv	Tregs	Tconv	Tregs	Tconv	Tregs	Tconv	Tregs	Tconv	Tregs	Tconv
N		CM		EM1		EM4		EM2		EM3		PE1		PE2		E
0.1275	0.664852	10.7	28.9926	84.2586	41.408	3.44654	14.016	0.382752	3.4112	0.510336	5.1712	0	0.057609	0.383	0.0865	0	0
2.51592	10.3041	31.2276	42.8736	63.7213	37.668	0.137602	3.80622	0.425023	1.533	0.012217	0.8103	0	0.009072	1.18938	0.555744	0.100233	0.0438144
0.11	3.34254	13.7	43.6428	84.8562	28.26	0.846846	6.57	0	4.005	0.073788	6.165	0	1.98835	0.405	1.3699	0	2.12135
0.1216	4.5543	12.5891	42.903	78.542	29.087	1.06395	2.75587	2.2144	8.3317	4.69695	9.1205	0.0303	0.096084	0.2121	0.425784	0.0606	0.085408
0	3.20929	10.3576	32.5854	74.928	27.548	4.79004	12.7232	1.23096	4.44176	8.28668	12.1552	0	0.0705575	0.099	0.52939	0	0.117735
0.135673	0.445418	10.8075	14.421	62.799	17.0495	17.9055	36.0022	2.2663	2.00629	3.52055	24.2658	0.030173	0.56658	0.090519	0.22458	0.0150654	0.064638
0	0.12642	3.80424	8.3721	69.1635	32.7639	18.7259	39.1866	2.41837	2.04876	3.80164	7.29261	0	0.31626	0.34632	0.202557	0	0.082077
0.054	0	3.8982	3.82937	68.3958	6.9832	26.2042	32.8454	0.017974	0	0.071896	0.78764	0	0.0563125	0.625632	0.0563125	0	0
7.69	0.437472	7.7	22.1884	23.0802	8.118	30.7198	18.5484	0	0.81672	0	21.7464	0	0.02349	0	0.05481	0	0.003915
0.063365	0.421398	27.588	21.4467	65.6464	39.8707	5.50376	20.1081	0	1.78969	0.03204	7.3246	0	0.231	0.191111	0.504	0	0.105
2.43455	0.0435	31.2736	29.12	53.7902	26.4355	5.77436	15.0479	0	2.71327	0.304292	13.8859	0	0.065	2.74	0.02171	0	0
0	1.49891	14.1764	4.399	65.491	17.199	13.3469	18.3456	0.335745	8.47602	3.69734	44.1	0	0.91744	0.336168	0.44744	0	0.044744
0.097382	1.3365	10.212	18.55	80.262	19.6872	5.61834	35.8408	1.94922	0.337585	0.388962	7.2565	0	0.009646	0.170382	0.207018	0	0.004823
0.788172	10.2073	35.9328	59.4476	53.6976	14.6718	4.5144	7.2072	1.06326	0.32058	0.136026	1.2051	0	0	0.326	0.053768	0	0.0048928
0	0.295	28.9954	34.272	68.5854	41.1891	1.59354	12.581	0	0.463856	0	0.505975	0	0.042251	0	0.084249	0	0
0.165244	4.1136	21.9336	28.2376	74.151	34.8797	2.6103	13.4853	0.15862	4.16508	0.06622	4.33578	0	0.256496	0.02	0.221306	0	0.0470764
0.0525	0.96285	16.416	31.7544	80.3094	33.1198	1.81662	22.2145	0.052608	0.537764	0.026304	1.8464	0	0.416724	0.4743	0.188034	0	0.0403172
1.00164	0.468825	86.4059	14.1934	2.56398	47.1413	0.273008	19.8324	0.054662	4.6433	0.127444	7.04365	0.018	0	0.018	0.16491	0	0
0.62566	8.2038	34.113	40.3965	13.4532	9.4844	0.175437	1.66158	16.5438	6.2264	0.111807	0.73124	0	0	0	0.0194	0.112	0.0776
0.369	0.825282	19.6218	34.0782	77.8344	35.316	1.28933	18.576	0	0.04644	0	0.08154	0	0.0464648	0.692244	0.580328	0	0
CD4+CD62L+ T cell subsets (TLS )
Tregs	Tconv	Tregs	Tconv	Tregs	Tconv	Tregs	Tconv	Tregs	Tconv	Tregs	Tconv	Tregs	Tconv	Tregs	Tconv	Tregs	Tconv
N		CM		EM1		EM4		EM2		EM3		PE1		PE2		E
6.25	18.278	20	43.2112	66.22	30.0464	1.253	3.115	0	0.445	2.499	2.00072	0	0	1.24875	0.668	0	0
6.03	27.8307	67.8957	50.161	24.9996	17.8664	0.105922	0.28704	0	0.20608	0	0.031832	0	0.079077	0.741	0.90171	0	0.110811
0.17	25.584	31.3	56.529	68.4	15.411	0	0.9174	0	0.16665	0	0	0	0	0	0.499	0	0
0.526	34.3067	12.6	51.4374	84.2288	12.4227	1.05286	0.31605	0	0.12642	1.05286	0.031605	0	0	0.526	0.349	0	0
1.46	27.8936	23.571	43.8306	69.069	21.9672	0	2.11896	0	0.170829	2.431	0.034263	0	0	1.70448	0.410892	0	0.068676
0	5.2102	21.6608	34.2584	71.595	42.0927	1.1223	13.0806	0	0.242047	4.65948	0.483535	0	0.12051	0	0.8073	0	0.040365
26.7	4.24368	13.34	13.2963	13.32	57.8692	0	21.7308	0	0	19.98	0	0	0	20	0	0	0
0	0	100	6.832	0	27.348	0	25.652	0	0	0	0	0	0	0	1.70752	0	0
2.36	4.294	32.088	56.7291	56.913	17.168	0	6.032	0	0	4.0687	0	0	0	2.787	0.226113	0	0
4.17	4.21	54.2	63.1728	41.7	27.3492	0	1.0508	0	0	0	0	0	0	0	3.16	0	0
0	1.03	29.8304	61.8975	57.8664	28.877	1.75104	4.1205	0	0	8.7552	0.5159	0	0	0	0	0	0
0	31.4925	14.3	17.7898	62.88	26.6058	5.712	11.2942	0	0	11.44	0	0	0	0	8.883	0	0
0.701	16.779	21.063	49.5075	60.7436	19.6784	0	5.0451	0	0.144325	11.6564	0.216362	0	0	0.2338	0.2165	0	0
0.949	14.6169	51.6393	64.8735	42.3132	12.1542	0.37962	1.8894	0	0.047376	1.7094	0	0	0	0.38	0.0475	0	0
0.826	0.793548	38.8162	29.891	54.549	36.3447	0	19.5615	0	0.324891	2.4795	0.469476	0	0.036125	0	0.1445	0	0.036125
0.44	33.968	49.7488	44.9599	44.4612	13.2276	0.110215	1.34758	0	0	2.31217	0.018396	0	0	0	0.128759	0	0.0184036
0.258	7.49	28.6836	51.7438	63.5664	25.6224	0	4.4274	0	0	2.0664	1.3502	0	0.615	0.77589	0.615	0	0
0.883	4.26	86.9544	78.7319	5.73948	9.723	0	0.77805	0	0	0.22052	0	0	0	0.221	0	0	0
4.28	29.0325	43.173	36.8072	4.2775	2.1516	10.2225	0.480198	0	2.10759	0	0.152568	0	0	0.1045	0	0.1045	0.011
0.688	16.2032	28.5278	48.2034	68.172	26.3991	0	0.80808	0	0.10101	0.8625	0	0	0	0.17205	6.35664	0	0
