# Supplementary material for: Regulatory T cells infiltrate the tumor-induced tertiary lymphoïd structures and are associated with poor clinical outcome in NSCLC
Source: Commun Biol. 2022 Dec 24;5:1416. doi: 10.1038/s42003-022-04356-y (PMC9789959; doi:10.1038/s42003-022-04356-y)
Supplement: Supplementary file 11 — Supplementary Data 8 [file 42003_2022_4356_MOESM11_ESM.xlsx]

## Sheet: Feuil2
patient	CD40L+ Tconv%	CD40L+ Tregs%		patient	GITR+ Tconv%	GITR+ Tregs%		patient	4.1BB+ Tconv%	4.1BB+ Tregs%		patient	ICOS+ Tconv%	ICOS+ Tregs%		patient	OX40+ Tconv%	OX40+ Tregs%		patient	CTLA4+ Tconv%	CTLA4+ Tregs%		patient	LAG3+ Tconv%	LAG3+ Tregs%		patient	PD1+ Tconv%	PD1+ Tregs%		patient	TIGIT+ Tconv%	TIGIT+ Tregs%		patient	Tim3+ Tconv%	Tim3+ Tregs%
973	95.621	96.61		973	28.6407	71.224		823	3.4417	6.707		823	13.8867	18.998		823	9.78369999999999	11.456		638	21.2157	78.6593		638	6.5127	8.3794		638	29.9192	27.2541		638	38.8212	89.7649999999999		638	18.4861	70.0711999999999
115	92.298	89.19		115	7.8058	66.252		527	0.5011	24.4524		527	11.141	26.439		527	4.1388	26.665		177	19.0887	84.8		177	5.81471999999999	1.011		177	37.0137	30.238		177	13.72212	30.981		177	17.69982	49.278
342	7.56359999999999	11.9404		342	26.7516	61.0465		407	7.8552	33.36		407	18.97	33.36		407	11.3641	44.48		332	4.9801	7.648		332	5.1911	5.622		332	49.4681	23.822		332	61.786	94.196		332	32.5521	77.9929999999999
177	0.388099999999999	1.142		177	4.952	37.682		727	7.8831	43.134		727	46.327	73.803		727	34.297	58.0309999999999		26	9.561	64.579		26	55.2956	54.146		26	45.6571	49.989		26	44.152	93.75		26	12.1	53.801
407	13.918	4.8707		407	14.268	83.5359999999999		851	10.1736	63.1969		851	36.6912	67.0598		851	18.2051	46.4302		727	20.7275	39.3344		727	4.8999	2.7334		727	51.1247	16.3157		727	57.6681	87.146		727	28.8938	45.5547
727	31.787	7.076		727	31.869	44.065		239	23.78934	44.2408		239	83.5527999999999	93.4404		239	48.057	62.0649999999999		851	16.3424	47.507		851	9.5326	8.27049999999999		851	44.5227	28.6348		851	66.0319	91.111		851	36.6157	70.0579999999999
851	21.214	0.0601		851	39.014	72.2611		380	3.0385	35.212		380	76.019	83.34		380	21.8353	23.762		485	49.67736	84.8792		485	0.5526	1.6772		485	48.49646	23.5449		485	59.63204	90.0622999999999		485	26.27026	63.1849
239	59.614	50.945		239	58.2613999999999	71.792		761	3.1524	22.68		761	20.6734	45.82		761	37.733	39.71		761	36.0846	94.104		761	48.9597999999999	14.671		761	74.7069999999999	38.637		761	53.6545	92.0989999999999		761	14.4525	4
380	22.931	1.2808		380	30.631	58.8764		803	26.99	72.9320999999999		803	51.16	90.15		803	53.643	71.6965		807	41.6566	92.345		807	22.9213	4.939		807	11.8833	17.8984		807	38.0186	43.5772		807	7.2149	9.8856
761	3.445	2.0048		761	20.2415	49.0798		973	3.5217	28.124		973	30.6257	82.014		973	42.67	33.665		115	51.45	95.51		115	27.6817	30.8032		115	55.187	44.5832		115	46.8014	64.9748		115	27.5317	52.7684
803	16.701	28.5069		803	54.2979999999999	91.9259999999999		484	0.6232	26.703		484	21.3774	11.477		484	3.2678	37.1		330	19.0501	49.053		330	18.4233	29.421		330	38.84	14.254		330	40.943	75.9859999999999		330	16.1131	32.798
35	7.2554	4.03299999999999		35	16.202	11.29		35	36.32	68.914		35	66.06	89.7039999999999		35	21.16	50.7719999999999		35	6.01089999999999	78.333		35	22.0798	26.124		35	19.1309	20.723		35	12.0579	76.523		35	4.9753	32.403
400	0.0578599999999999	0		400	17.12646	29.879		918	2.161	10.48		918	16.838	24.77		918	0.458	0		400	24.98	52.628		400	42.41	39.637		400	26.92	10.385		400	25.33	41.488		400	36.018	60.9569999999999
918	7.4185	2.5635		918	50.554	83.5896999999999		400	0.01457	0.79709		400	76.76457	96.45056		400	25.36583	48.33323		918	4.9528	27.386		918	19.3342	11.531		918	44.372	33.161		918	13.9871	43.239		918	12.9441	10.24
236	6.588	1.8328		236	44.859	89.9096		508	2.7067	7.511		508	88.0946999999999	97.511		508	70.8793	56.71
484	2.76	3.114		484	9.41999999999999	38.52		236	0	0		236	37.13	64.691		236	33.41	87.95
186	22.733	22.605		186	37.463	82.87		186	13.6361	70.496		186	52.6588	96.998		186	22.6283	69.9949999999999
190	33.305	21.416		190	13.227	41.579		190	8.4023	38.8068		190	25.3119	71.5701		190	14.8582	48.6734
