# Supplementary material for: Regulatory T cells infiltrate the tumor-induced tertiary lymphoïd structures and are associated with poor clinical outcome in NSCLC
Source: Commun Biol. 2022 Dec 24;5:1416. doi: 10.1038/s42003-022-04356-y (PMC9789959; doi:10.1038/s42003-022-04356-y)
Supplement: Supplementary file 12 — Supplementary Data 9 [file 42003_2022_4356_MOESM12_ESM.xlsx]

## Sheet: Feuil1
	CD4+ Tconv (Tumor)		1:1 (T Treg : T Tconv)		2:1 (T Treg : T Tconv)		CD4+ Tconv (Blood)		1:1 (T Treg : Tconv Blood)		2:1 (T Treg : Tconv Blood)
IFN-g	793.3	1791.37	214.84	479.99	147.89	297.33	293.92	280.55	228.68	109.72	104.6	51.71
IL-2	752.77	1833.22	184.05	308.13	116.16	187.24	694.41	1411.67	332.95	378.98	224.26	145.76
